# Supplementary material for: Stress on the Endoplasmic Reticulum Impairs the Photosynthetic Efficiency of Chlamydomonas
Source: Int J Mol Sci. 2024 Dec 11;25(24):13304. doi: 10.3390/ijms252413304 (PMC11679888; doi:10.3390/ijms252413304)
Supplement: Supplementary file 1 [file ijms-25-13304-s001.zip]

Archive with 1 entries (1 files):
- ijms-3373558-supplementary.xlsx
