# Supplementary material for: Stress on the Endoplasmic Reticulum Impairs the Photosynthetic Efficiency of Chlamydomonas
Source: Int J Mol Sci. 2024 Dec 11;25(24):13304. doi: 10.3390/ijms252413304 (PMC11679888; doi:10.3390/ijms252413304)
Supplement: Supplementary file 1 [file ijms-25-13304-s001.zip › ijms-3373558-supplementary.xlsx]

## Sheet: TM
gene	baseMean	log2FoldChange	lfcSE	pvalue	padj	Best-hit-arabi-name	Best-hit-arabi-defline	Best-hit-clamy-name	Best-hit-clamy-defline	Best-hit-rice-name	Best-hit-rice-defline
Cre01.g018600	213.233	3.99918	0.828691	6.45e-08	6.31e-07			Cre01.g018600	(1 of 1) PF05529 - B-cell receptor-associated protein 31-like (Bap31)
Cre01.g053288	136.957	2.76978	0.357169	6.21e-16	3.24e-14			Cre01.g053288	(1 of 1) K01974 - RNA 3'-terminal phosphate cyclase (ATP) (RTCA, rtcA)
Cre07.g328800	304.136	2.59681	0.393223	2.72e-12	7.06e-11			Cre07.g328800	Protein expressed during nitrogen-starved gametogenesis
Cre03.g155051	106.062	2.55852	0.436692	3.19e-10	5.07e-09	AT1G27980	dihydrosphingosine phosphate lyase	Cre03.g155051	Sphinganine-1-phosphate aldolase/lyase	LOC_Os01g01080	decarboxylase, putative, expressed
Cre13.g589450	65.9914	2.46715	0.346507	9.07e-14	3.21e-12			Cre13.g589450	(1 of 3) PTHR10338:SF110 - VON WILLEBRAND FACTOR A DOMAIN-CONTAINING PROTEIN 5A
Cre07.g323500	51.0414	2.39054	0.431155	2.28e-09	3.01e-08	AT3G51980	ARM repeat superfamily protein	Cre07.g323500	(1 of 2) PTHR19316 - PROTEIN FOLDING REGULATOR
Cre02.g080600	112.623	2.38837	0.27002	7.86e-20	6.16e-18	AT5G42020	Heat shock protein 70 (Hsp 70) family protein	Cre02.g080600	Endoplasmic reticulum associated Hsp70 protein	LOC_Os02g02410	DnaK family protein, putative, expressed
Cre02.g119100	145.2	2.31824	0.232426	1.75e-24	3.2e-22	AT3G02410	alpha/beta-Hydrolases superfamily protein	Cre02.g119100	Carboxyesterase-related protein/arylformamidase	LOC_Os06g49440	serine esterase, putative, expressed
Cre17.g726050	153.49	2.31266	0.297459	5.98e-16	3.24e-14	AT1G51710	ubiquitin-specific protease 6	Cre17.g726050	Similar to Ubiquitin-Specific Protease	LOC_Os01g36930	ubiquitin carboxyl-terminal hydrolase 6, putative, expressed
Cre12.g548550	140.28	2.25988	0.22622	1.54e-24	3.2e-22	AT4G38260	Protein of unknown function (DUF833)	Cre12.g548550	(1 of 1) PTHR17985//PTHR17985:SF8 - SER/THR-RICH PROTEIN T10 IN DGCR REGION // TRANSPORT AND GOLGI ORGANIZATION PROTEIN 2 HOMOLOG	LOC_Os09g15480	Ser/Thr-rich protein T10 in DGCR region, putative, expressed
Cre02.g093750	124.947	2.24795	0.215261	1.54e-26	4.22e-24	AT1G60420	DC1 domain-containing protein	Cre02.g093750	Nucleoredoxin	LOC_Os03g29240	PDI, putative, expressed
Cre01.g002050	51.6093	2.10795	0.434916	1.01e-07	9.44e-07			Cre01.g002050	Acid phosphatase
Cre17.g726850	78.8892	2.06015	0.460183	5.8e-07	4.68e-06			Cre17.g726850	Similar to Sjogren Syndrome Antigen A2
Cre05.g233050	198.619	2.04853	0.265742	1.11e-15	4.89e-14			Cre05.g233050	Flagellar Associated Protein 162
Cre14.g631600	157.334	1.98085	0.221966	4.33e-20	3.65e-18			Cre14.g631600	(1 of 1) 1.5.1.40 - 8-hydroxy-5-deazaflavin:NADPH oxidoreductase
Cre08.g375200	146.079	1.96335	0.283792	4.14e-13	1.23e-11	AT5G27540	MIRO-related GTP-ase 1	Cre08.g375200	(1 of 1) K07870 - Ras homolog gene family, member T1 (RHOT1, ARHT1)	LOC_Os03g59590	ATP/GTP/Ca++ binding protein, putative, expressed
Cre06.g278163	67.3304	1.94782	0.31484	5.84e-11	1.12e-09	AT1G80600	HOPW1-1-interacting 1	Cre06.g278163	Acetylornithine aminotransferase	LOC_Os05g03830	aminotransferase, putative, expressed
Cre10.g445000	124.134	1.94737	0.200861	3.35e-23	4.6e-21			Cre10.g445000	Sodium/sulfate co-transporter	LOC_Os08g39370	citrate transporter, putative, expressed
Cre02.g083800	142.497	1.94657	0.318157	8.35e-11	1.5e-09	AT1G53500	NAD-dependent epimerase/dehydratase family protein	Cre02.g083800	dTDP-glucose 4,6-dehydratase
Cre03.g170350	192.073	1.85299	0.343624	6.22e-09	7.42e-08	AT3G52190	phosphate transporter traffic facilitator1	Cre03.g170350	regulator of COP-II vesicle coat	LOC_Os11g39650	WD domain, G-beta repeat domain containing protein, expressed
Cre16.g689087	42.0463	1.84884	0.614266	0.00018846	0.000826964			Cre16.g689087	related to reticulon
Cre10.g439900	112.742	1.83905	0.27813	3.69e-12	8.99e-11	AT4G16660	heat shock protein 70 (Hsp 70) family protein	Cre10.g439900	ER-located HSP110/SSE-like protein	LOC_Os02g48110	DnaK family protein, putative, expressed
Cre02.g074650	106.839	1.80952	0.214637	3.84e-18	2.81e-16	AT3G05420	acyl-CoA binding protein 4	Cre02.g074650	(1 of 1) PTHR23244//PTHR23244:SF315 - KELCH REPEAT DOMAIN // SUBFAMILY NOT NAMED	LOC_Os03g61930	ACBP4, putative, expressed
Cre16.g679550	114.207	1.776	0.268541	3.82e-12	9.1e-11	AT2G25240	Serine protease inhibitor (SERPIN) family protein	Cre16.g679550	Flagellar Associated Protein 277	LOC_Os03g41419	serpin domain containing protein, putative, expressed
Cre17.g724350	133.365	1.75479	0.275757	2e-11	4.3e-10	AT1G53850	20S proteasome alpha subunit E1	Cre17.g724350	20S proteasome alpha subunit E	LOC_Os11g40140	peptidase, T1 family, putative, expressed
Cre12.g498500	85.2005	1.69804	0.297057	1.16e-09	1.63e-08			Cre12.g498500	Deg protease
Cre07.g328150	150.045	1.6874	0.222724	3.96e-15	1.67e-13	AT2G32920	PDI-like 2-3	Cre07.g328150	Protein disulfide isomerase	LOC_Os09g27830	OsPDIL2-3 protein disulfide isomerase PDIL2-3, expressed
Cre01.g000350	107.896	1.63714	0.320177	3.32e-08	3.47e-07	AT1G15140	FAD/NAD(P)-binding oxidoreductase	Cre01.g000350	possible oxidoreductase	LOC_Os02g22260	fruit protein PKIWI502, putative, expressed
Cre07.g347100	125.652	1.59412	0.297595	9.34e-09	1.09e-07	AT4G23730	Galactose mutarotase-like superfamily protein	Cre07.g347100	Putative sugar epimerase	LOC_Os04g56290	aldose 1-epimerase, putative, expressed
Cre05.g230850	109.065	1.52862	0.339428	7.41e-07	5.84e-06			Cre05.g230850
Cre07.g339050	72.7579	1.52088	0.344082	1.11e-06	8.43e-06			Cre07.g339050	Cofilin/tropomyosin-type actin-binding protein
Cre05.g247400	129.79	1.48767	0.211679	2.76e-13	8.42e-12	AT5G03455	Rhodanese/Cell cycle control phosphatase superfamily protein	Cre05.g247400	Putative rhodanese domain phosphatase	LOC_Os03g01770	rhodanese, putative, expressed
Cre09.g393543	165.542	1.4859	0.363459	4.84e-06	3.04e-05			Cre09.g393543	Hybrid-cluster protein
Cre01.g035350	112.229	1.48048	0.348518	2.46e-06	1.64e-05	AT3G45770	Polyketide synthase, enoylreductase family protein	Cre01.g035350	(1 of 1) K07512 - mitochondrial trans-2-enoyl-CoA reductase (MECR, NRBF1)	LOC_Os11g01154	dehydrogenase, putative, expressed
Cre03.g180250	79.8888	1.47284	0.256772	1.26e-09	1.75e-08	AT2G22240	myo-inositol-1-phosphate synthase 2	Cre03.g180250	Myo-inositol-1-phosphate synthase	LOC_Os03g09250	inositol-3-phosphate synthase, putative, expressed
Cre09.g405050	152.575	1.47	0.515116	0.000413502	0.00162004	AT3G58730	vacuolar ATP synthase subunit D (VATD) / V-ATPase D subunit / vacuolar proton pump D subunit (VATPD)	Cre09.g405050	Vacuolar ATP synthase subunit D	LOC_Os04g55040	vacuolar ATP synthase subunit D 1, putative, expressed
Cre26.g756797	141.102	1.4628	0.274432	1.21e-08	1.36e-07	AT3G60820	N-terminal nucleophile aminohydrolases (Ntn hydrolases) superfamily protein	Cre26.g756797	(1 of 1) K02732 - 20S proteasome subunit beta 6 (PSMB1)	LOC_Os09g32800	peptidase, T1 family, putative, expressed
Cre16.g676600	113.095	1.45748	0.273066	1.19e-08	1.34e-07			Cre16.g676600
Cre12.g522450	108.944	1.44167	0.227991	3.43e-11	6.84e-10	AT3G63460	transducin family protein / WD-40 repeat family protein	Cre12.g522450	COP-II coat subunit	LOC_Os07g46370	WD domain, G-beta repeat domain containing protein, expressed
Cre16.g691552	103.298	1.4399	0.244297	4.99e-10	7.4e-09	AT2G29990	alternative NAD(P)H dehydrogenase 2	Cre16.g691552	Type-II NADH dehydrogenase	LOC_Os01g61410	NADH-ubiquinone oxidoreductase, mitochondrial precursor, putative, expressed
Cre02.g095080	131.033	1.43331	0.195565	3.23e-14	1.18e-12			Cre02.g095080	(1 of 1) PTHR14165 - MAJOR VAULT PROTEIN
Cre10.g439100	133.042	1.40196	0.285712	1.2e-07	1.11e-06	AT3G20050	T-complex protein 1 alpha subunit	Cre10.g439100	T-complex protein 1, alpha subunit	LOC_Os04g46620	T-complex protein, putative, expressed
Cre08.g366400	123.326	1.40038	0.335278	3.65e-06	2.34e-05	AT5G38470	Rad23 UV excision repair protein family	Cre08.g366400	UV excision repair protein	LOC_Os06g15360	RAD23 DNA repair protein, putative, expressed
Cre05.g242350	103.964	1.39451	0.31753	1.43e-06	1.01e-05	AT4G00900	ER-type Ca2+-ATPase 2	Cre05.g242350	Putative calcium-transporting ATPase, endoplasmic reticulum-type	LOC_Os03g17310	calcium-transporting ATPase, endoplasmic reticulum-type, putative, expressed
Cre18.g749847	149.418	1.39388	0.458069	0.00025408	0.00107202	AT1G48030	mitochondrial lipoamide dehydrogenase 1	Cre18.g749847	Dihydrolipoyl dehydrogenase	LOC_Os05g06750	dihydrolipoyl dehydrogenase, mitochondrial precursor, putative, expressed
Cre03.g177053	169.773	1.38458	0.315014	1.41e-06	1e-05	AT2G02560	cullin-associated and neddylation dissociated	Cre03.g177053	(1 of 1) PTHR12696 - TIP120	LOC_Os02g07120	HEAT repeat family protein, putative, expressed
Cre02.g095082	151.205	1.37955	0.203992	1.94e-12	5.31e-11			Cre02.g095082	(1 of 4) PTHR11875 - TESTIS-SPECIFIC Y-ENCODED PROTEIN
Cre02.g110350	109.91	1.37894	0.44023	0.000195503	0.000844358	AT4G34150	Calcium-dependent lipid-binding (CaLB domain) family protein	Cre02.g110350	(1 of 18) PTHR10774 - EXTENDED SYNAPTOTAGMIN-RELATED	LOC_Os01g70790	SRC2 protein, putative, expressed
Cre03.g149250	86.9553	1.34978	0.252756	1.34e-08	1.45e-07	AT2G43180	Phosphoenolpyruvate carboxylase family protein	Cre03.g149250	Isocitrate lyase	LOC_Os04g42580	carboxyvinyl-carboxyphosphonate phosphorylmutase, putative, expressed
Cre06.g269950	86.992	1.34071	0.240067	3.46e-09	4.31e-08	AT3G53230	ATPase, AAA-type, CDC48 protein	Cre06.g269950	Cell Division Cycle protein 48	LOC_Os03g05730	cell division control protein 48 homolog E, putative, expressed
Cre06.g284900	110.597	1.33187	0.269414	1.08e-07	1.01e-06	AT2G29960	cyclophilin 5	Cre06.g284900	Cyclophilin	LOC_Os06g49480	peptidyl-prolyl cis-trans isomerase, putative, expressed
Cre08.g381516	135.699	1.33144	0.199678	3.94e-12	9.2e-11	AT4G09750	NAD(P)-binding Rossmann-fold superfamily protein	Cre08.g381516	(1 of 1) K11168 - dehydrogenase/reductase SDR family member 12 (DHRS12)	LOC_Os06g39040	dehydrogenase/reductase SDR family member 12, putative, expressed
Cre10.g425950	136.458	1.32381	0.300797	1.48e-06	1.04e-05	AT1G44835	YbaK/aminoacyl-tRNA synthetase-associated domain	Cre10.g425950	(1 of 1) PTHR31423//PTHR31423:SF3 - FAMILY NOT NAMED // PROLYL-TRNA SYNTHETASE ASSOCIATED DOMAIN-CONTAINING PROTEIN 1-RELATED	LOC_Os02g52880	ybaK/prolyl-tRNA synthetase family protein, putative, expressed
Cre04.g225350	133.694	1.3232	0.211677	6.16e-11	1.16e-09			Cre04.g225350	(1 of 1) PTHR14445 - GRB10 INTERACTING GYF PROTEIN
Cre14.g631900	121.824	1.32268	0.289783	7e-07	5.61e-06	AT4G17100	(1 of 1) PTHR12439 - PLACENTAL PROTEIN 11-RELATED	Cre14.g631900	Similar to Putative Serine Protease	LOC_Os04g45910	placental protein 11 precursor, putative, expressed
Cre08.g358522	153.635	1.31725	0.214209	1.17e-10	2.04e-09			Cre08.g358522	Cysteine endopeptidase
Cre15.g643550	86.6126	1.314	0.246164	1.41e-08	1.52e-07	AT5G01410	Aldolase-type TIM barrel family protein	Cre15.g643550	Pyridoxin biosynthesis protein	LOC_Os07g01020	SOR/SNZ family protein, putative, expressed
Cre01.g001100	158.372	1.31216	0.220457	3.99e-10	6.17e-09			Cre01.g001100
Cre01.g047700	103.69	1.30598	0.385232	8.98e-05	0.000420975	AT2G15790	peptidyl-prolyl cis-trans isomerase / cyclophilin-40 (CYP40) / rotamase	Cre01.g047700	Cyclophilin	LOC_Os06g11320	peptidyl-prolyl cis-trans isomerase CYP40, putative, expressed
Cre03.g150300	130.764	1.30139	0.291703	1.16e-06	8.68e-06			Cre03.g150300	Calmodulin-like protein
Cre10.g456750	146.609	1.30124	0.503206	0.00108107	0.00379791	AT1G75270	dehydroascorbate reductase 2	Cre10.g456750	dehydroascorbate reductase	LOC_Os05g02530	glutathione S-transferase, N-terminal domain containing protein, expressed
Cre04.g214502	134.257	1.29711	0.28788	9.46e-07	7.2e-06	AT4G10960	UDP-D-glucose/UDP-D-galactose 4-epimerase 5	Cre04.g214502	UDP-D-glucose/UDP-D-galactose 4-epimerase 5	LOC_Os05g51670	NAD dependent epimerase/dehydratase family protein, putative, expressed
Cre17.g743897	155.167	1.27882	0.319884	9.03e-06	5.27e-05			Cre17.g743897	Peroxiredoxin
Cre02.g088200	121.848	1.2738	0.264823	2.28e-07	1.98e-06	AT5G60640	PDI-like 1-4	Cre02.g088200	Protein disulfide isomerase 1	LOC_Os02g01010	OsPDIL1-4 protein disulfide isomerase PDIL1-4, expressed
Cre08.g361850	55.595	1.27068	0.373292	9.11e-05	0.000425224			Cre08.g361850	(1 of 1) PF05981 - CreA protein (CreA)
Cre06.g258800	48.3337	1.26949	0.483965	0.00104568	0.00370985			Cre06.g258800	Hydroxyproline-rich glycoprotein component of the outer cell wall
Cre14.g610950	126.549	1.24645	0.19543	3.02e-11	6.13e-10	AT3G22630	20S proteasome beta subunit D1	Cre14.g610950	20S proteasome beta subunit D, type 2	LOC_Os03g48930	peptidase, T1 family, putative, expressed
Cre12.g554850	87.1446	1.24455	0.418529	0.000388113	0.00154266			Cre12.g554850	Thioredoxin h2, cytosolic	LOC_Os01g07376	thioredoxin, putative, expressed
Cre07.g314650	139.284	1.238	0.326264	2.17e-05	0.000117343	AT1G79050	recA DNA recombination family protein	Cre07.g314650	Chloroplast RecA recombination protein	LOC_Os03g43850	recA protein, putative, expressed
Cre09.g402450	197.068	1.23565	0.550988	0.00280106	0.00848828	AT5G58290	regulatory particle triple-A ATPase 3	Cre09.g402450	(1 of 1) 3.6.4.8 - Proteasome ATPase / RP triple-A protein	LOC_Os02g21970	26S protease regulatory subunit 6B, putative, expressed
Cre17.g737050	117.571	1.19374	0.192687	1.04e-10	1.85e-09	AT3G07890	Ypt/Rab-GAP domain of gyp1p superfamily protein	Cre17.g737050	(1 of 1) PTHR22957//PTHR22957:SF287 - TBC1 DOMAIN FAMILY MEMBER GTPASE-ACTIVATING PROTEIN // SUBFAMILY NOT NAMED	LOC_Os08g25010	TBC domain containing protein, expressed
Cre04.g229700	111.741	1.18087	0.218353	1.13e-08	1.29e-07	AT5G17310	UDP-glucose pyrophosphorylase 2	Cre04.g229700	UDP-glucose pyrophosphorylase	LOC_Os09g38030	UTP--glucose-1-phosphate uridylyltransferase, putative, expressed
Cre17.g705400	92.1238	1.17999	0.263768	1.31e-06	9.55e-06	AT5G35590	proteasome alpha subunit A1	Cre17.g705400	20S proteasome alpha subunit A	LOC_Os03g08280	peptidase, T1 family, putative, expressed
Cre09.g394065	102.981	1.17536	0.26712	1.83e-06	1.26e-05			Cre09.g394065	(1 of 2) K18635 - protein SPIRAL1 and related proteins (SPR1)
Cre01.g030850	137.213	1.17016	0.296886	1.33e-05	7.36e-05	AT3G51260	20S proteasome alpha subunit PAD1	Cre01.g030850	20S proteasome alpha subunit D	LOC_Os09g36710	peptidase, T1 family, putative, expressed
Cre01.g033550	123.278	1.16919	0.225372	3.78e-08	3.88e-07	AT2G47470	thioredoxin family protein	Cre01.g033550	Protein disulfide isomerase
Cre11.g468300	97.9907	1.1639	0.294151	1.27e-05	7.09e-05	AT4G02080	secretion-associated RAS super family 2	Cre11.g468300	Sar-type small GTPase	LOC_Os01g15010	miro, putative, expressed
Cre06.g308950	109.973	1.15872	0.193774	4.2e-10	6.39e-09	AT4G23630	VIRB2-interacting protein 1	Cre06.g308950	(1 of 2) KOG1792 - Reticulon	LOC_Os05g24770	reticulon domain containing protein, putative, expressed
Cre11.g467610	112.505	1.15434	0.213209	1.13e-08	1.29e-07	AT5G46070	Guanylate-binding family protein	Cre11.g467610	(1 of 3) PTHR10751//PTHR10751:SF2 - GUANYLATE BINDING PROTEIN // GUANYLATE-BINDING PROTEIN	LOC_Os02g20410	GTP binding protein, putative, expressed
Cre06.g278185	114.561	1.15222	0.245055	4.57e-07	3.72e-06	AT1G26570	UDP-glucose dehydrogenase 1	Cre06.g278185	UDP-glucose dehydrogenase	LOC_Os12g25700	UDP-glucose 6-dehydrogenase, putative, expressed
Cre05.g241850	127.439	1.14965	0.190032	2.74e-10	4.49e-09	AT1G60810	ATP-citrate lyase A-2	Cre05.g241850	ATP citrate lyase, subunit A	LOC_Os12g37870	ATP-grasp domain containing protein, expressed
Cre05.g245950	96.6548	1.14776	0.22819	9.01e-08	8.52e-07	AT1G14830	DYNAMIN-like 1C	Cre05.g245950	Dynamin-related GTPase	LOC_Os10g41820	dynamin family protein, putative, expressed
Cre02.g143200	124.442	1.14369	0.262793	2.37e-06	1.58e-05	AT1G50200	Alanyl-tRNA synthetase	Cre02.g143200	Alanyl-tRNA-synthetase	LOC_Os10g10244	alanyl-tRNA synthetase, putative, expressed
Cre03.g156250	141.927	1.13337	0.235521	2.74e-07	2.33e-06			Cre03.g156250	Flagellar Associated Protein 186
Cre02.g092350	140.124	1.12272	0.420707	0.00114758	0.00398384	AT1G11680	CYTOCHROME P450 51G1	Cre02.g092350	Cytochrome P450, CYP51 superfamily	LOC_Os11g32240	cytochrome P450 51, putative, expressed
Cre10.g453100	137.521	1.1188	0.264016	4.09e-06	2.6e-05	AT5G65290	LMBR1-like membrane protein	Cre10.g453100	(1 of 1) KOG2296 - Integral membrane protein	LOC_Os02g52160	LMBR1 integral membrane protein, putative, expressed
Cre01.g032600	103.454	1.11611	0.219716	7.26e-08	6.93e-07	AT5G13500		Cre01.g032600	Hydroxyproline O-arabinosyl transferase 1	LOC_Os06g08180	expressed protein
Cre05.g233950	84.1433	1.10968	0.55434	0.00582058	0.0163722	AT4G01150	(1 of 1) PTHR33222:SF4 - PROTEIN CURVATURE THYLAKOID 1A, CHLOROPLASTIC	Cre05.g233950	Conserved in the Green Lineage	LOC_Os08g33380	expressed protein
Cre02.g096150	124.497	1.0861	0.299509	5.27e-05	0.000262615			Cre02.g096150	Mn superoxide dismutase
Cre12.g526800	105.988	1.067	0.240057	1.76e-06	1.23e-05	AT1G64190	6-phosphogluconate dehydrogenase family protein	Cre12.g526800	6-phosphogluconate dehydrogenase, decarboxylating	LOC_Os06g02144	6-phosphogluconate dehydrogenase, decarboxylating, putative, expressed
Cre12.g485150	93.5484	1.06009	0.214324	1.59e-07	1.45e-06	AT1G79530	glyceraldehyde-3-phosphate dehydrogenase of plastid 1	Cre12.g485150	Glyceraldehyde 3-phosphate dehydrogenase	LOC_Os06g45590	glyceraldehyde-3-phosphate dehydrogenase, putative, expressed
Cre03.g193800	125.249	1.05457	0.274107	2.34e-05	0.000125936	AT5G56680	Class II aminoacyl-tRNA and biotin synthetases superfamily protein	Cre03.g193800	Aspartyl-tRNA synthetase	LOC_Os01g27520	tRNA synthetases class II domain containing protein, expressed
Cre03.g145967	121.605	1.05389	0.222387	4.48e-07	3.67e-06	AT2G40660	Nucleic acid-binding, OB-fold-like protein	Cre03.g145967	(1 of 1) PTHR11586:SF1 - NUCLEIC ACID-BINDING, OB-FOLD-LIKE PROTEIN	LOC_Os01g60660	methionyl-tRNA synthetase, putative, expressed
Cre01.g004900	124.907	1.05379	0.282937	3.81e-05	0.00019787			Cre01.g004900	Similar to Putatative Protease/Amidase
Cre16.g673852	215.299	1.05294	0.459723	0.00340689	0.0100467	AT1G53310	phosphoenolpyruvate carboxylase 1	Cre16.g673852	(1 of 2) K01595 - phosphoenolpyruvate carboxylase (ppc)	LOC_Os09g14670	phosphoenolpyruvate carboxylase, putative, expressed
Cre10.g439550	141.754	1.04038	0.246914	5.18e-06	3.23e-05			Cre10.g439550	(1 of 3) PTHR23354 - NUCLEOLAR PROTEIN 7/ESTROGEN RECEPTOR COACTIVATOR-RELATED
Cre01.g029650	114.884	1.03048	0.280869	4.91e-05	0.000248262	AT2G17790	VPS35 homolog A	Cre01.g029650	Subunit of Retromer complex	LOC_Os03g58700	vacuolar protein sorting-associated protein 35, putative, expressed
Cre10.g418100	107.625	1.02988	0.208313	1.68e-07	1.49e-06	AT3G22110	20S proteasome alpha subunit C1	Cre10.g418100	20S proteasome alpha subunit C	LOC_Os06g07140	peptidase, T1 family, putative, expressed
Cre01.g011500	173.371	1.02777	0.411289	0.00215665	0.0067984	AT5G23540	Mov34/MPN/PAD-1 family protein	Cre01.g011500	26S proteasome regulatory subunit	LOC_Os01g16190	26S proteasome non-ATPase regulatory subunit 14, putative, expressed
Cre09.g388750	266.927	1.02721	0.908482	0.0213329	0.050764	AT3G51460	Phosphoinositide phosphatase family protein	Cre09.g388750	Phosphoinositide phosphatase	LOC_Os03g18080	SacI homology domain containing protein, expressed
Cre12.g541800	125.317	1.02543	0.387738	0.00146622	0.00488404	AT1G76140	Prolyl oligopeptidase family protein	Cre12.g541800	(1 of 2) 3.4.21.26 - Prolyl oligopeptidase / Prolyl endopeptidase	LOC_Os01g01830	OsPOP1 - Putative Prolyl Oligopeptidase homologue, expressed
Cre02.g101400	115.524	1.02375	0.251355	9.77e-06	5.64e-05	AT3G08530	Clathrin, heavy chain	Cre02.g101400	Clathrin Heavy Chain	LOC_Os12g01390	clathrin heavy chain, putative, expressed
Cre07.g329700	98.3025	1.02319	0.255182	1.28e-05	7.15e-05	AT4G29040	regulatory particle AAA-ATPase 2A	Cre07.g329700	26S proteasome regulatory subunit	LOC_Os03g18690	26S protease regulatory subunit 4, putative, expressed
Cre07.g340900	95.2063	1.01957	0.302976	0.000153729	0.000685533	AT5G06300	Putative lysine decarboxylase family protein	Cre07.g340900	(1 of 1) PTHR31223:SF11 - LOG FAMILY PROTEIN YJL055W	LOC_Os02g41770	uncharacterized protein PA4923, putative, expressed
Cre02.g107450	111.006	1.01153	0.212265	4.23e-07	3.52e-06	AT1G19920	Pseudouridine synthase/archaeosine transglycosylase-like family protein	Cre02.g107450	ATP-sulfurylase	LOC_Os03g53230	bifunctional 3-phosphoadenosine 5-phosphosulfate synthetase, putative, expressed
Cre02.g077800	101.422	1.01063	0.817827	0.0210403	0.0502284			Cre02.g077800	Flagellar Associated Protein 310
Cre10.g437950	112.842	1.00206	0.269162	4.21e-05	0.000213868			Cre10.g437950	(1 of 1) 3.2.1.114 - Mannosyl-oligosaccharide 1,3-1,6-alpha-mannosidase / Mannosidase II
Cre10.g461250	105.226	1.00147	0.378836	0.00154359	0.00511575	AT4G04910	AAA-type ATPase family protein	Cre10.g461250	(1 of 1) K06027 - vesicle-fusing ATPase (NSF)	LOC_Os05g44310	vesicle-fusing ATPase, putative, expressed
Cre11.g467617	229.146	0.998137	0.62256	0.014517	0.0361936	AT3G25530	glyoxylate reductase 1	Cre11.g467617	Gamma hydroxybutyrate dehydrogenase	LOC_Os02g35500	NAD binding domain of 6-phosphogluconate dehydrogenase containing protein, expressed
Cre09.g391900	151.279	0.961826	0.335811	0.000878755	0.0031815	AT1G19730	Thioredoxin superfamily protein	Cre09.g391900	Thioredoxin h1, cytosolic	LOC_Os07g08840	thioredoxin, putative, expressed
Cre12.g558600	112.412	0.954137	0.254064	4.05e-05	0.000208527			Cre12.g558600
Cre12.g503550	94.8352	0.950084	0.225128	5.96e-06	3.59e-05	AT1G63970	isoprenoid F	Cre12.g503550	2-C-methyl-D-erythritol 2,4-cyclodiphosphate synthase	LOC_Os02g45660	2-C-methyl-D-erythritol 2,4-cyclodiphosphate synthase, chloroplast precursor, putative, expressed
Cre17.g734516	128.661	0.947285	0.183129	5.86e-08	5.8e-07	AT5G45620	Proteasome component (PCI) domain protein	Cre17.g734516	26S proteasome regulatory subunit	LOC_Os03g11570	proteasome subunit, putative, expressed
Cre04.g217921	123.614	0.944567	0.194693	3.11e-07	2.62e-06	AT4G31480	Coatomer, beta subunit	Cre04.g217921	Beta subunit of COP-I complex	LOC_Os01g17430	coatomer subunit beta-1, putative, expressed
Cre12.g515850	119.425	0.938051	0.18247	7.09e-08	6.83e-07	AT1G07370	proliferating cellular nuclear antigen 1	Cre12.g515850	Proliferating cell nuclear antigen homolog	LOC_Os02g56130	PCNA - Putative DNA replicative polymerase clamp, expressed
Cre03.g166050	94.5339	0.93174	0.224619	8.46e-06	4.96e-05	AT4G14040	selenium-binding protein 2	Cre03.g166050	Selenium binding protein	LOC_Os01g68770	selenium-binding protein, putative, expressed
Cre01.g038400	112.745	0.931643	0.233012	1.58e-05	8.74e-05	AT1G56340	calreticulin 1a	Cre01.g038400	Calreticulin 2, calcium-binding protein	LOC_Os03g61670	calreticulin precursor, putative, expressed
Cre05.g234639	123.631	0.929227	0.336673	0.00127917	0.00433102	AT3G18190	TCP-1/cpn60 chaperonin family protein	Cre05.g234639	T-complex protein 1, delta subunit	LOC_Os02g22780	T-complex protein, putative, expressed
Cre02.g080700	107.807	0.920868	0.28609	0.000306927	0.00127056	AT5G42020	Heat shock protein 70 (Hsp 70) family protein	Cre02.g080700	Endoplasmic reticulum associated Hsp70 protein	LOC_Os02g02410	DnaK family protein, putative, expressed
Cre09.g388467	133.088	0.918499	0.216888	5.88e-06	3.59e-05	AT5G09550	GDP dissociation inhibitor family protein / Rab GTPase activator family protein	Cre09.g388467	Similar to GDP dissociation inhibitor GDI1	LOC_Os05g23860	rab GDP dissociation inhibitor alpha, putative, expressed
Cre01.g004300	92.5478	0.916666	0.319008	0.000942316	0.00338859	AT3G47340	glutamine-dependent asparagine synthase 1	Cre01.g004300	Asparagine synthase	LOC_Os06g15420	asparagine synthetase, putative, expressed
Cre24.g755097	105.701	0.912728	0.19579	8.48e-07	6.6e-06			Cre24.g755097	putative arsenite translocating ATPase-like protein
Cre17.g712100	120.014	0.910388	0.339536	0.00166817	0.00546263	AT3G52880	monodehydroascorbate reductase 1	Cre17.g712100	monodehydroascorbate reductase	LOC_Os08g44340	monodehydroascorbate reductase, putative, expressed
Cre10.g429100	108.167	0.909805	0.199433	1.36e-06	9.79e-06	AT3G62120	Class II aaRS and biotin synthetases superfamily protein	Cre10.g429100	(1 of 1) PTHR11451//PTHR11451:SF21 - TRNA SYNTHETASE-RELATED // BIFUNCTIONAL GLUTAMATE/PROLINE--TRNA LIGASE	LOC_Os12g25710	bifunctional aminoacyl-tRNA synthetase, putative, expressed
Cre13.g565850	133.425	0.90963	0.198247	1.19e-06	8.83e-06	AT1G62020	Coatomer, alpha subunit	Cre13.g565850	Alpha subunit of COP-I complex	LOC_Os09g04110	coatomer alpha subunit, putative, expressed
Cre17.g715750	62.5838	0.909032	0.64792	0.0233463	0.0549589	AT3G01340	Transducin/WD40 repeat-like superfamily protein	Cre17.g715750	COP-II coat subunit	LOC_Os02g04320	WD domain, G-beta repeat domain containing protein, expressed
Cre03.g196900	140.463	0.904433	0.300059	0.00062106	0.00232527	AT3G60600	vesicle associated protein	Cre03.g196900	(1 of 1) PTHR10809//PTHR10809:SF6 - VESICLE-ASSOCIATED MEMBRANE PROTEIN-ASSOCIATED PROTEIN // AT11025P-RELATED	LOC_Os08g06020	MSP domain containing protein, expressed
Cre12.g528700	75.2889	0.897531	0.265843	0.000187781	0.000826964	AT3G54640	tryptophan synthase alpha chain	Cre12.g528700	Tryptophan synthetase alpha subunit	LOC_Os07g08430	indole-3-glycerol phosphate lyase, chloroplast precursor, putative, expressed
Cre02.g075400	125.952	0.880098	0.261754	0.000202555	0.000867982			Cre02.g075400	(1 of 12) PF04749 - PLAC8 family (PLAC8)
Cre03.g182050	82.4224	0.878335	0.272521	0.000332026	0.00135402			Cre03.g182050	(1 of 2) PTHR24096:SF221 - PROTEIN ACS-13, ISOFORM C
Cre13.g566650	84.3487	0.868931	0.339623	0.00257604	0.00789364	AT4G11030	AMP-dependent synthetase and ligase family protein	Cre13.g566650	(1 of 1) PTHR24096:SF134 - LONG CHAIN ACYL-COA SYNTHETASE 2	LOC_Os06g06350	AMP-binding enzyme, putative, expressed
Cre09.g390763	76.8809	0.868053	0.426164	0.0091089	0.0240203	AT4G17170	RAB GTPase homolog B1C	Cre09.g390763	Rab-like GTP-Binding Flagellar Associated Protein 354	LOC_Os02g37420	ras-related protein, putative, expressed
Cre09.g409901	121.322	0.864055	0.179359	4.28e-07	3.53e-06
Cre16.g657550	172.35	0.864016	0.394195	0.00650881	0.0179853	AT3G19240	Vacuolar import/degradation, Vid27-related protein	Cre16.g657550	(1 of 1) KOG2395 - Protein involved in vacuole import and degradation	LOC_Os02g54780	CYPRO4, putative, expressed
Cre16.g672800	121.602	0.834232	0.256796	0.00033183	0.00135402	AT2G39770	Glucose-1-phosphate adenylyltransferase family protein	Cre16.g672800	GDP-mannose phosphorylase	LOC_Os08g13930	mannose-1-phosphate guanyltransferase, putative, expressed
Cre14.g625400	132.491	0.832091	0.187192	2.71e-06	1.77e-05	AT1G53750	regulatory particle triple-A 1A	Cre14.g625400	26S proteasome regulatory subunit	LOC_Os02g54340	26S protease regulatory subunit 7, putative, expressed
Cre13.g581450	113.261	0.829238	0.184048	2.07e-06	1.42e-05	AT4G24820	26S proteasome, regulatory subunit Rpn7;Proteasome component (PCI) domain	Cre13.g581450	26S proteasome regulatory subunit	LOC_Os02g38810	26S proteasome non-ATPase regulatory subunit 6, putative, expressed
Cre06.g273300	114.234	0.828486	0.185813	2.58e-06	1.69e-05	AT5G26830	Threonyl-tRNA synthetase	Cre06.g273300	Threonyl-tRNA synthetase	LOC_Os08g19850	threonyl-tRNA synthetase, mitochondrial precursor, putative, expressed
Cre06.g278210	120.348	0.828077	0.179351	1.22e-06	8.99e-06	AT5G51820	phosphoglucomutase	Cre06.g278210	Phosphoglucomutase	LOC_Os10g11140	phosphoglucomutase, putative, expressed
Cre09.g407650	122.374	0.820738	0.178349	1.33e-06	9.66e-06			Cre09.g407650
Cre10.g439150	143.728	0.81799	0.187379	4.01e-06	2.56e-05	AT3G05530	regulatory particle triple-A ATPase 5A	Cre10.g439150	26S proteasome regulatory subunit	LOC_Os06g07630	26S protease regulatory subunit 6A, putative, expressed
Cre02.g079550	101.111	0.815592	0.294721	0.00160615	0.00527529			Cre02.g079550	Dynamin-related GTPase, involved in circadian rhythms
Cre16.g651750	133.505	0.802065	0.227885	0.000135077	0.000607291	AT4G10320	tRNA synthetase class I (I, L, M and V) family protein	Cre16.g651750	isoleucyl-tRNA synthetase	LOC_Os06g43760	tRNA synthetase class I, putative, expressed
Cre09.g406800	109.393	0.801944	0.253176	0.000469453	0.00182448	AT1G52600	Peptidase S24/S26A/S26B/S26C family protein	Cre09.g406800	Signal Peptidase, 18 kDa catalytic subunit	LOC_Os05g23260	OsSigP4 - Putative Type I Signal Peptidase homologue; employs a putative Ser/His catalytic dyad, expressed
Cre16.g656300	131.66	0.798585	0.208363	4.07e-05	0.000208527			Cre16.g656300	dihydropicolinate (DAP) reductase
Cre14.g632775	120.422	0.795465	0.210576	5.11e-05	0.000257026	AT5G64760	regulatory particle non-ATPase subunit 5B	Cre14.g632775	(1 of 1) K03035 - 26S proteasome regulatory subunit N5 (PSMD12, RPN5)	LOC_Os03g63430	proteasome subunit, putative, expressed
Cre03.g197650	135.942	0.794498	0.185215	5.94e-06	3.59e-05			Cre03.g197650	(1 of 16) PF04755 - PAP_fibrillin (PAP_fibrillin)
Cre13.g585100	150.371	0.791675	0.230391	0.000187498	0.000826964	AT4G32760	ENTH/VHS/GAT family protein	Cre13.g585100	(1 of 3) PF00790 - VHS domain (VHS)	LOC_Os06g22650	VHS and GAT domain containing protein, expressed
Cre09.g407700	119.59	0.79058	0.255614	0.000615345	0.00231176	AT1G47128	Granulin repeat cysteine protease family protein	Cre09.g407700	Cysteine endopeptidase	LOC_Os04g57440	oryzain beta chain precursor, putative, expressed
Cre09.g416800	111.177	0.788158	0.424321	0.0158918	0.0392643			Cre09.g416800
Cre17.g708300	115.215	0.787128	0.211025	6.28e-05	0.000303325	AT1G64520	regulatory particle non-ATPase 12A	Cre17.g708300	26S proteasome regulatory subunit	LOC_Os07g25420	26S proteasome non-ATPase regulatory subunit 8, putative, expressed
Cre01.g002300	82.2415	0.784633	0.378368	0.0103058	0.0267903	AT2G21130	Cyclophilin-like peptidyl-prolyl cis-trans isomerase family protein	Cre01.g002300	Cyclophilin	LOC_Os02g02890	peptidyl-prolyl cis-trans isomerase, putative, expressed
Cre02.g089100	115.506	0.780355	0.198526	2.84e-05	0.000150733	AT5G05010	clathrin adaptor complexes medium subunit family protein	Cre02.g089100	Delta subunit of COP-I complex	LOC_Os05g24601	coatomer subunit delta, putative, expressed
Cre02.g087700	85.5771	0.778137	0.273287	0.00137787	0.00463657	AT4G08390	stromal ascorbate peroxidase	Cre02.g087700	ascorbate peroxidase	LOC_Os04g35520	OsAPx7 - Stromal Ascorbate Peroxidase encoding gene 5,8, expressed
Cre06.g278202	114.786	0.77528	0.181522	6.73e-06	4.01e-05	AT3G02870	Inositol monophosphatase family protein	Cre06.g278202	(1 of 1) 3.1.3.25//3.1.3.93 - Inositol-phosphate phosphatase / Myo-inositol-1-phosphatase // L-galactose 1-phosphate phosphatase	LOC_Os03g39000	inositol-1-monophosphatase, putative, expressed
Cre09.g394102	122.485	0.775258	0.202068	4.21e-05	0.000213868			Cre09.g394102	Guanylate kinase
Cre13.g583550	85.5598	0.773377	0.340505	0.00670947	0.0184468	AT1G65260	plastid transcriptionally active 4	Cre13.g583550	Vesicle inducing protein in plastids 1	LOC_Os01g67000	membrane-associated 30 kDa protein, chloroplast precursor, putative, expressed
Cre13.g582350	148.263	0.770627	0.223713	0.000190176	0.000831167	AT1G05350	NAD(P)-binding Rossmann-fold superfamily protein	Cre13.g582350	(1 of 1) K12164 - ubiquitin-like modifier-activating enzyme 5 (UBA5, UBE1DC1)	LOC_Os02g30310	ThiF family domain containing protein, putative, expressed
Cre16.g669550	102.887	0.766903	0.380498	0.0122015	0.0309123			Cre16.g669550	Cystathionine beta-lyase
Cre03.g172950	231.233	0.765713	0.961514			AT3G57150	homologue of NAP57	Cre03.g172950	TruB family RNA pseudouridine synthase	LOC_Os03g25450	h/ACA ribonucleoprotein complex subunit 4, putative, expressed
Cre17.g734400	125.212	0.743293	0.266716	0.00178302	0.00578691	AT4G02570	cullin 1	Cre17.g734400	Ubiquitin ligase SCF complex subunit Cullin	LOC_Os01g27150	cullin, putative, expressed
Cre10.g444800	141.972	0.742092	0.233147	0.000506786	0.00193709	AT4G26410	Uncharacterised conserved protein UCP022280	Cre10.g444800	Conserved in the Green Lineage	LOC_Os03g20860	expressed protein
Cre01.g047550	134.755	0.741312	0.203443	9.65e-05	0.000448678	AT2G44610	Ras-related small GTP-binding family protein	Cre01.g047550	Small Rab-related GTPase	LOC_Os07g31370	ras-related protein, putative, expressed
Cre01.g023350	95.5242	0.73994	0.349314	0.0104287	0.0269817			Cre01.g023350	Oligoendopeptidase
Cre01.g020918	105.217	0.736929	0.194203	5.46e-05	0.000269364	AT3G19170	presequence protease 1	Cre01.g020918	Presequence protease	LOC_Os02g52390	M16 domain containing zinc peptidase, putative, expressed
Cre06.g272900	144.561	0.736428	0.196484	6.49e-05	0.000311007			Cre06.g272900	Flavin-containing amine oxidase
Cre11.g478156	145.964	0.728486	0.227285	0.000485451	0.00187514	AT4G23460	Adaptin family protein	Cre11.g478156	Beta1-Adaptin	LOC_Os03g23950	adapitin protein, putative, expressed
Cre17.g710150	104.453	0.718169	0.198122	0.000109704	0.000501437	AT1G45000	AAA-type ATPase family protein	Cre17.g710150	26S proteasome regulatory subunit	LOC_Os02g10640	26S protease regulatory subunit, putative, expressed
Cre14.g619550	112.307	0.716829	0.422787	0.0258708	0.0594974	AT2G27020	20S proteasome alpha subunit G1	Cre14.g619550	20S proteasome alpha subunit G	LOC_Os05g41180	peptidase, T1 family, putative, expressed
Cre02.g088000	90.0182	0.714844	0.322168	0.00879264	0.0232984	AT4G28510	prohibitin 1	Cre02.g088000	Prohibitin	LOC_Os07g15880	mitochondrial prohibitin complex protein 2, putative, expressed
Cre09.g390050	185.469	0.71302	0.485704	0.0373923	0.0806309			Cre09.g390050	Molybdenum cofactor carrier protein
Cre01.g004350	108.78	0.712178	0.196677	0.000112626	0.00051054	AT1G15130	Endosomal targeting BRO1-like domain-containing protein	Cre01.g004350	Histone-lysine N-methyltransferase	LOC_Os10g35250	vacuolar protein-sorting protein bro1, putative, expressed
Cre14.g614900	102.919	0.708451	0.208663	0.000261806	0.00109619	AT1G25350	glutamine-tRNA ligase, putative / glutaminyl-tRNA synthetase, putative / GlnRS, putative	Cre14.g614900	Glutaminyl-tRNA synthetase	LOC_Os01g09000	glutaminyl-tRNA synthetase, putative, expressed
Cre12.g486250	26.7774	0.706923	0.501688	0.0414775	0.0869241	AT3G62290	ADP-ribosylation factor A1E	Cre12.g486250	Flagellar Associated Protein 333	LOC_Os05g41060	ADP-ribosylation factor, putative, expressed
Cre06.g306850	86.5432	0.704748	0.251221	0.00185252	0.00593217	AT3G53110	P-loop containing nucleoside triphosphate hydrolases superfamily protein	Cre06.g306850	DEAD/DEAH box helicase	LOC_Os03g06220	DEAD-box ATP-dependent RNA helicase, putative, expressed
Cre11.g477850	129.877	0.703653	0.205041	0.000231371	0.000987604	AT5G61780	TUDOR-SN protein 2	Cre11.g477850	Transcriptional coactivator-like protein	LOC_Os02g32350	TUDOR protein with multiple SNc domains, putative, expressed
Cre03.g173350	117.254	0.701787	0.404146	0.0251012	0.0579575	AT2G17390	ankyrin repeat-containing 2B	Cre03.g173350	predicted protein	LOC_Os03g63480	ankyrin repeat domain containing protein, expressed
Cre03.g168450	113.782	0.695978	0.207528	0.00031244	0.00128852	AT3G03960	TCP-1/cpn60 chaperonin family protein	Cre03.g168450	T-complex protein 1, theta subunit	LOC_Os03g59020	T-complex protein, putative, expressed
Cre16.g688550	86.6858	0.694008	0.213481	0.000450712	0.00175954			Cre16.g688550	Glutathione S-transferase
Cre10.g449550	125.476	0.693646	0.235402	0.00122638	0.0041911			Cre10.g449550	Peroxiredoxin, type II
Cre08.g373250	83.9801	0.687182	0.313517	0.0100535	0.0263215	AT1G16470	proteasome subunit PAB1	Cre08.g373250	20S proteasome alpha subunit B	LOC_Os03g26970	peptidase, T1 family, putative, expressed
Cre06.g310750	114.021	0.679607	0.226555	0.00106937	0.00377201	AT4G34450	coatomer gamma-2 subunit, putative / gamma-2 coat protein, putative / gamma-2 COP, putative	Cre06.g310750	Gamma subunit of COP-I complex	LOC_Os07g10150	coatomer subunit gamma-2, putative, expressed
Cre09.g396252	93.3478	0.674668	0.28378	0.00655847	0.018077	AT3G54660	glutathione reductase	Cre09.g396252	Glutathione reductase	LOC_Os02g56850	glutathione reductase, putative, expressed
Cre02.g099150	88.114	0.673333	0.466663	0.0434994	0.0896972	AT3G56190	alpha-soluble NSF attachment protein 2	Cre02.g099150	Alpha-SNAP, SNARE complex protein	LOC_Os08g18110	alpha-soluble NSF attachment protein, putative, expressed
Cre02.g118500	102.017	0.669912	0.255256	0.00340141	0.0100467	AT1G52360	Coatomer, beta' subunit	Cre02.g118500	Beta' subunit of COP-I complex	LOC_Os02g11830	coatomer subunit beta, putative, expressed
Cre03.g207713	125.794	0.668906	0.239186	0.00205952	0.00652977	AT4G09020	isoamylase 3	Cre03.g207713	Isoamylase, starch debranching enzyme
Cre12.g514750	122.752	0.665849	0.218549	0.000947932	0.00338859	AT2G44350	Citrate synthase family protein	Cre12.g514750	Citrate synthase, mitochondrial	LOC_Os11g33240	citrate synthase, putative, expressed
Cre03.g189400	111.769	0.661281	0.19529	0.000300342	0.00124801	AT5G27470	seryl-tRNA synthetase / serine--tRNA ligase	Cre03.g189400	Seryl-tRNA(Sec) synthetase	LOC_Os03g10190	seryl-tRNA synthetase, putative, expressed
Cre10.g438100	116.275	0.657775	0.230925	0.00181058	0.00584177			Cre10.g438100	Phosphoglycolate phosphatase
Cre10.g457700	102.07	0.65045	0.224708	0.00159546	0.00525591			Cre10.g457700	calcium/calmodulin-dependent protein kinase type 1D-like
Cre03.g182600	104.474	0.642434	0.254586	0.00480806	0.0137355			Cre03.g182600	Conserved in the Plant Lineage
Cre07.g352800	102.032	0.642159	0.199204	0.000555253	0.00210039	AT1G07910	RNAligase	Cre07.g352800	(1 of 1) PTHR35460:SF1 - TRANSLATION ELONGATION FACTOR EF-1 ALPHA	LOC_Os07g09400	RNA ligase isoform 1, putative, expressed
Cre07.g341550	158.709	0.640891	0.792516	0.0616746	0.120601	AT4G02450	HSP20-like chaperones superfamily protein	Cre07.g341550	Similar to HSP20-like Chaperones	LOC_Os08g27070	co-chaperone protein SBA1, putative, expressed
Cre17.g725350	132.702	0.636509	0.18423	0.000246924	0.00104585	AT5G56360	calmodulin-binding protein	Cre17.g725350	Glucosidase IIb	LOC_Os01g16970	glucosidase II beta subunit-like domain containing protein, expressed
Cre16.g665400	76.1328	0.633389	0.266317	0.00725832	0.0196479	AT3G07590	Small nuclear ribonucleoprotein family protein	Cre16.g665400	Small nuclear ribonucleoprotein SmD1	LOC_Os04g39444	LSM domain containing protein, expressed
Cre03.g181300	110.554	0.630989	0.363862	0.0306448	0.068467	AT1G48860	RNA 3'-terminal phosphate cyclase/enolpyruvate transferase, alpha/beta	Cre03.g181300	5-enolpyruvylshikimate-3-phosphate (EPSP) synthase (EC 2.5.1.19)	LOC_Os06g04280	3-phosphoshikimate 1-carboxyvinyltransferase, chloroplast precursor, putative, expressed
Cre05.g244950	105.498	0.626521	0.187693	0.000388126	0.00154266			Cre05.g244950	(1 of 1) K13250 - translocon-associated protein subunit beta (SSR2)
Cre13.g592200	97.1739	0.620514	0.259484	0.00722588	0.0196208	AT5G53460	NADH-dependent glutamate synthase 1	Cre13.g592200	Glutamate synthase, NADH-dependent	LOC_Os01g48960	glutamate synthase, chloroplast precursor, putative, expressed
Cre16.g677500	151.787	0.619567	0.228431	0.00297049	0.0089653	AT4G39940	APS-kinase 2	Cre16.g677500	Adenosine 5'-phosphosulfate kinase	LOC_Os07g38560	adenylyl-sulfate kinase, putative, expressed
Cre02.g142206	136.301	0.614295	0.228454	0.00321999	0.00959874			Cre02.g142206
Cre03.g189500	118.299	0.608452	0.248179	0.00633473	0.0176376			Cre03.g189500	(1 of 3) K03574 - 8-oxo-dGTP diphosphatase [EC:3.6.1.55] (mutT, NUDT15, MTH2)
Cre10.g422600	105.284	0.607511	0.264303	0.00945955	0.0248852	AT5G08530	51 kDa subunit of complex I	Cre10.g422600	NADH:ubiquinone oxidoreductase 51 kDa subunit	LOC_Os07g45090	NADH-ubiquinone oxidoreductase 51 kDa subunit, mitochondrial precursor, putative, expressed
Cre03.g207800	138.452	0.606539	0.725892	0.0737778	0.139726	AT4G37990	elicitor-activated gene 3-2	Cre03.g207800	Alcohol dehydrogenase	LOC_Os09g23540	dehydrogenase, putative, expressed
Cre17.g746997	101.214	0.605741	0.197067	0.000998408	0.00355602			Cre17.g746997	Dual function alcohol/acetaldehyde dehydrogenase
Cre09.g407016	112.376	0.605638	0.235099	0.0045375	0.0130305
Cre04.g215850	121.98	0.602738	0.185185	0.000543409	0.00206986	AT3G06720	importin alpha isoform 1	Cre04.g215850	Importin alpha	LOC_Os01g14950	importin subunit alpha, putative, expressed
Cre02.g077750	61.9134	0.59722	0.508993	0.0753808	0.140965			Cre02.g077750	Flagellar Associated Protein 211
Cre09.g397200	102.415	0.595086	0.302146	0.021062	0.0502284	AT3G02530	TCP-1/cpn60 chaperonin family protein	Cre09.g397200	T-complex protein 1, zeta subunit	LOC_Os05g05470	T-complex protein, putative, expressed
Cre13.g565800	131.635	0.594537	0.183176	0.000570552	0.00215084	AT3G02230	reversibly glycosylated polypeptide 1	Cre13.g565800	UDP-Arabinosyl mutase. .	LOC_Os03g40270	alpha-1,4-glucan-protein synthase, putative, expressed
Cre02.g108450	157.53	0.591488	0.369209	0.0434134	0.0896882	AT2G42680	multiprotein bridging factor 1A	Cre02.g108450	Flagellar Associated Protein 280, transcriptional coactivator-like	LOC_Os08g27850	endothelial differentiation-related factor 1, putative, expressed
Cre17.g705000	165.948	0.590621	0.27341	0.0138045	0.0346533	AT3G20410	calmodulin-domain protein kinase 9	Cre17.g705000	Flagellar Associated Protein 223
Cre13.g603900	135.362	0.584079	0.31194	0.0266121	0.0606932	AT1G72550	tRNA synthetase beta subunit family protein	Cre13.g603900	Phenylalanyl-tRNA synthetase	LOC_Os05g48510	phenylalanyl-tRNA synthetase beta chain, putative, expressed
Cre02.g095077	99.5013	0.583261	0.26601	0.013024	0.0328445			Cre02.g095077	(1 of 2) PF00571//PF04134 - CBS domain (CBS) // Protein of unknown function, DUF393 (DUF393)
Cre09.g393200	110.953	0.582313	0.204759	0.00218307	0.00686196	AT5G09590	mitochondrial HSO70 2	Cre09.g393200	Heat shock protein 70C	LOC_Os03g02260	DnaK family protein, putative, expressed
Cre16.g659150	95.7304	0.580267	0.195232	0.00146922	0.00488404			Cre16.g659150	(1 of 6) PF00076//PF14259 - RNA recognition motif. (a.k.a. RRM, RBD, or RNP domain) (RRM_1) // RNA recognition motif (a.k.a. RRM, RBD, or RNP domain) (RRM_6)	LOC_Os03g63730	RNA recognition motif containing protein, putative, expressed
Cre11.g478800	101.237	0.578454	0.191011	0.00123346	0.0042022			Cre11.g478800
Cre02.g087950	88.0575	0.577942	0.210501	0.00297481	0.0089653	AT4G13780	methionine--tRNA ligase, putative / methionyl-tRNA synthetase, putative / MetRS, putative	Cre02.g087950	Methionyl-tRNA synthetase	LOC_Os06g31210	methionyl-tRNA synthetase, putative, expressed
Cre06.g304500	127.472	0.576009	0.180524	0.000719224	0.00264018			Cre06.g304500	Zygote-specific protein
Cre14.g617400	48.9041	0.572636	0.619551	0.090856	0.162327			Cre14.g617400	Heat shock protein 22F
Cre13.g603225	97.5713	0.569129	0.200591	0.00229807	0.00716189			Cre13.g603225	(1 of 2) K03924 - MoxR-like ATPase (moxR)
Cre09.g409200	98.5299	0.564446	0.251486	0.0120226	0.0306563	AT3G49601	(1 of 1) PTHR32093:SF13 - SERINE/ARGININE REPETITIVE MATRIX PROTEIN 2	Cre09.g409200	putative RNA-binding protein
Cre07.g319300	121.237	0.5611	0.205235	0.00319171	0.00954035	AT1G10760	Pyruvate phosphate dikinase, PEP/pyruvate binding domain	Cre07.g319300	R1 Protein, alpha-glucan water dikinase	LOC_Os06g30310	alpha-glucan water dikinase, chloroplast precursor, putative, expressed
Cre11.g478128	90.4511	0.553412	0.201881	0.00318353	0.00954035	AT1G64550	general control non-repressible 3	Cre11.g478128	(1 of 1) K06158 - ATP-binding cassette, subfamily F, member 3 (ABCF3)	LOC_Os02g58020	ABC transporter, ATP-binding protein, putative, expressed
Cre12.g524400	116.772	0.553213	0.26222	0.0170816	0.0419205			Cre12.g524400	(1 of 1) PTHR11977//PTHR11977:SF16 - VILLIN // VILLIN-LIKE PROTEIN QUAIL
Cre02.g098800	90.4096	0.547146	0.211604	0.0050703	0.0143724			Cre02.g098800	(1 of 1) K09586 - endoplasmic reticulum protein 29 (ERP29)
Cre07.g331550	82.0037	0.545047	0.249792	0.0146894	0.0364949	AT4G35630	phosphoserine aminotransferase	Cre07.g331550	Phosphoserine aminotransferase	LOC_Os03g06200	aminotransferase, putative, expressed
Cre05.g234637	238.797	0.543586	0.573276	0.102984	0.178473	AT1G07770	ribosomal protein S15A	Cre05.g234637	(1 of 1) K02957 - small subunit ribosomal protein S15Ae (RP-S15Ae, RPS15A)	LOC_Os07g10720	40S ribosomal protein S15a, putative, expressed
Cre02.g088600	130.758	0.539862	0.183929	0.00180364	0.00583657	AT3G06650	ATP-citrate lyase B-1	Cre02.g088600	ATP citrate lyase, subunit B	LOC_Os01g19450	ATP-citrate synthase subunit 1, putative, expressed
Cre03.g158950	115.414	0.534265	0.198539	0.00384706	0.011284	AT5G12190	RNA-binding (RRM/RBD/RNP motifs) family protein	Cre03.g158950	(1 of 1) K12833 - pre-mRNA branch site protein p14 (SF3B14)	LOC_Os03g59710	RNA recognition motif containing protein, putative, expressed
Cre09.g396400	101.185	0.531317	0.251987	0.0180651	0.0441368	AT1G31340	related to ubiquitin 1	Cre09.g396400	Bi-ubiquitin	LOC_Os06g44080	ubiquitin family protein, putative, expressed
Cre12.g519350	123.74	0.530105	0.197541	0.00396764	0.0115494	AT5G40770	prohibitin 3	Cre12.g519350	Prohibitin	LOC_Os02g37000	mitochondrial prohibitin complex protein 1, putative, expressed
Cre03.g208000	146.331	0.528592	0.314436	0.0449315	0.0917875	AT1G23750	Nucleic acid-binding, OB-fold-like protein	Cre03.g208000	(1 of 1) KOG3416 - Predicted nucleic acid binding protein	LOC_Os05g01050	DNA-binding protein-related, putative, expressed
Cre06.g279150	112.413	0.528343	0.208137	0.00602715	0.0169066	AT4G31180	Class II aminoacyl-tRNA and biotin synthetases superfamily protein	Cre06.g279150	Aspartyl-tRNA synthetase	LOC_Os02g46130	tRNA synthetases class II domain containing protein, expressed
Cre03.g177500	155.818	0.526637	0.252023	0.0191058	0.045963	AT1G74520	HVA22 homologue A	Cre03.g177500	(1 of 2) K17279 - receptor expression-enhancing protein 5/6 (REEP5_6)	LOC_Os06g12220	HVA22, putative, expressed
Cre09.g416350	119.864	0.526486	0.186373	0.00261935	0.00798176	AT2G19480	nucleosome assembly protein 1;2	Cre09.g416350	Nucleosome assembly protein	LOC_Os05g46230	NAP domain containing protein, putative, expressed
Cre01.g045550	144.275	0.52308	0.18349	0.002436	0.00752757	AT5G46110	Glucose-6-phosphate/phosphate translocator-related	Cre01.g045550	solute carrier family 35 protein	LOC_Os01g13770	DUF250 domain containing protein, putative, expressed
Cre03.g160200	85.7195	0.521991	0.409542	0.0872065	0.157604	AT3G28490	Oxoglutarate/iron-dependent oxygenase	Cre03.g160200	Prolyl 4-hydroxylase 12	LOC_Os10g27340	oxidoreductase, putative, expressed
Cre10.g443250	147.154	0.518853	0.214899	0.0086472	0.0230242	AT5G26360	TCP-1/cpn60 chaperonin family protein	Cre10.g443250	T-complex protein 1, gamma subunit	LOC_Os06g34690	T-complex protein, putative, expressed
Cre02.g144010	107.942	0.510704	0.220721	0.0114818	0.0294733
Cre02.g113200	112.749	0.510409	0.25474	0.024186	0.0563313	AT3G17820	glutamine synthetase 1.3	Cre02.g113200	Glutamine synthetase	LOC_Os02g50240	glutamine synthetase, catalytic domain containing protein, expressed
Cre03.g189950	127.024	0.51009	0.229712	0.0145131	0.0361936	AT1G62740	stress-inducible protein, putative	Cre03.g189950	HSP70-HSP90 organizing protein	LOC_Os02g43020	heat shock protein STI, putative, expressed
Cre12.g497653	51.8834	0.507778	0.341909	0.0671834	0.129754	AT1G09510	NAD(P)-binding Rossmann-fold superfamily protein	Cre12.g497653	Putative Cinnamoyl-CoA reductase/flavanone 4-reductase	LOC_Os01g34480	NAD dependent epimerase/dehydratase family protein, putative, expressed
Cre12.g551800	103.915	0.500069	0.383069	0.089683	0.160755			Cre12.g551800	(1 of 25) PF00293 - NUDIX domain (NUDIX)
Cre12.g560150	117.184	0.497102	0.19208	0.00562307	0.0158574	AT1G02130	RAS 5	Cre12.g560150	Rab-like GTP-Binding Flagellar Associated Protein 353	LOC_Os01g37800	ras-related protein, putative, expressed
Cre17.g707900	116.952	0.496164	0.230438	0.0176521	0.043224			Cre17.g707900
Cre03.g204601	151.603	0.491706	0.212963	0.0121022	0.0307319	AT3G09820	adenosine kinase 1	Cre03.g204601	Carbohydrate/purine kinase and Flagellar Associated Protein	LOC_Os04g43750	kinase, pfkB family, putative, expressed
Cre13.g592450	129.333	0.490747	0.198734	0.00791645	0.0212852	AT1G30630	Coatomer epsilon subunit	Cre13.g592450	Epsilon subunit of COP-I complex	LOC_Os04g52270	coatomer subunit epsilon, putative, expressed
Cre12.g522350	102.122	0.487896	0.245415	0.0264372	0.0604199	AT3G04600	Nucleotidylyl transferase superfamily protein	Cre12.g522350	Trryptophanyl-tRNA synthetase	LOC_Os12g35570	tRNA synthetase, putative, expressed
Cre12.g553250	112.264	0.487443	0.198472	0.00828583	0.0221696	AT2G22480	phosphofructokinase 5	Cre12.g553250	Phosphofructokinase	LOC_Os10g26570	phosphofructokinase, putative, expressed
Cre16.g677700	113.343	0.486835	0.192873	0.00688305	0.0187829	AT2G45000	structural constituent of nuclear pore	Cre16.g677700	(1 of 1) PTHR12084 - NUCLEAR PORE GLYCOPROTEIN P62-RELATED
Cre16.g676197	75.8504	0.486487	0.360554	0.0880448	0.158857	AT2G20580	26S proteasome regulatory subunit S2 1A	Cre16.g676197	26S proteasome regulatory subunit	LOC_Os06g48640	proteasome/cyclosome repeat containing protein, expressed
Cre11.g468450	150.31	0.486329	0.27625	0.043	0.089002	AT3G50360	centrin2	Cre11.g468450	20 kD Calcium-Binding Protein Centrin (caltractin)	LOC_Os10g25010	OsCML8 - Calmodulin-related calcium sensor protein, expressed
Cre03.g146527	103.851	0.483991	0.202326	0.00990741	0.026001	AT2G39800	delta1-pyrroline-5-carboxylate synthase 1	Cre03.g146527	Glutamic-gamma-semialdehyde dehydrogenase	LOC_Os05g38150	amino acid kinase, putative, expressed
Cre02.g118850	66.6308	0.48199	0.865435	0.0214545	0.0509429	AT1G31812	acyl-CoA-binding protein 6	Cre02.g118850	(1 of 1) K08762 - diazepam-binding inhibitor (GABA receptor modulator, acyl-CoA-binding protein) (DBI, ACBP)	LOC_Os08g06550	acyl CoA binding protein, putative, expressed
Cre12.g512300	189.669	0.481761	0.257362	0.0345676	0.0758412	AT1G55020	lipoxygenase 1	Cre12.g512300	(1 of 1) 1.13.11.12//1.13.11.58 - Linoleate 13S-lipoxygenase / Lipoxidase // Linoleate 9S-lipoxygenase / Linoleate 9-lipoxygenase	LOC_Os03g08220	lipoxygenase protein, putative, expressed
Cre06.g261800	94.438	0.481642	0.259513	0.0357865	0.0777382	AT1G08250	arogenate dehydratase 6	Cre06.g261800	Prephenate dehydratase	LOC_Os04g33390	prephenate dehydratase domain containing protein, expressed
Cre09.g414050	96.947	0.472705	0.199434	0.0107717	0.0278038	AT5G22330	P-loop containing nucleoside triphosphate hydrolases superfamily protein	Cre09.g414050	Nucleoside-triphosphatase RuvB-like protein	LOC_Os07g08170	ruvB-like, putative, expressed
Cre12.g549852	105.365	0.46828	0.239009	0.0295106	0.0664746			Cre12.g549852	(1 of 2) KOG1611 - Predicted short chain-type dehydrogenase
Cre13.g608000	118.06	0.462438	0.225007	0.024033	0.0562135	AT2G39080	NAD(P)-binding Rossmann-fold superfamily protein	Cre13.g608000	Conserved in the Plant Lineage and Diatoms	LOC_Os01g26970	expressed protein
Cre12.g524200	100.256	0.460586	0.595127	0.138959	0.225166	AT2G39960	Microsomal signal peptidase 25 kDa subunit (SPC25)	Cre12.g524200	Signal Peptidase, 25 kDa catalytic subunit	LOC_Os04g36859	signal peptidase complex subunit 2, putative, expressed
Cre17.g734900	114.85	0.457729	0.210543	0.0182722	0.0443465			Cre17.g734900	(1 of 1) 3.4.17.19 - Carboxypeptidase Taq / Carboxypeptidase 1
Cre01.g026550	126.74	0.45464	0.175301	0.00604136	0.0169066	AT3G11830	TCP-1/cpn60 chaperonin family protein	Cre01.g026550	T-complex protein 1, eta subunit	LOC_Os06g47320	T-complex protein, putative, expressed
Cre08.g360900	79.2501	0.452376	0.230264	0.0302611	0.0678864	AT5G09510	Ribosomal protein S19 family protein	Cre08.g360900	Cytosolic 80S ribosomal protein S15	LOC_Os07g08660	40S ribosomal protein S15, putative, expressed
Cre06.g251400	91.9487	0.450455	0.310288	0.0829879	0.152748	AT1G79750	NADP-malic enzyme 4	Cre06.g251400	NADP-dependent malic enzyme	LOC_Os01g09320	NADP-dependent malic enzyme, chloroplast precursor, putative, expressed
Cre04.g219950	196.56	0.450172	0.351571	0.108014	0.184565			Cre04.g219950	(1 of 2) KOG4307 - RNA binding protein RBM12/SWAN
Cre09.g386400	126.018	0.449431	0.219023	0.0249327	0.0577029	AT5G06460	ubiquitin activating enzyme 2	Cre09.g386400	Flagellar Associated Protein 124	LOC_Os11g01510	ubiquitin-activating enzyme, putative, expressed
Cre02.g097650	101.684	0.449396	0.246222	0.0412061	0.0869241	AT1G29150	non-ATPase subunit 9	Cre02.g097650	26S proteasome regulatory subunit	LOC_Os04g36700	proteasome subunit, putative, expressed
Cre12.g549100	108.279	0.44381	0.202814	0.018215	0.0443057			Cre12.g549100	splicing factor U2AF 65 kDa subunit
Cre17.g706600	120.292	0.442481	0.571072	0.153528	0.241984			Cre17.g706600
Cre06.g284200	57.9134	0.442064	0.599492	0.146041	0.233197			Cre06.g284200	Light-harvesting Chlorophyll a/b binding protein of LHCII
Cre01.g013700	52.4285	0.441951	0.369731	0.123969	0.204503	AT5G57490	voltage dependent anion channel 4	Cre01.g013700	Voltage-dependent anion-selective channel protein	LOC_Os03g04460	outer mitochondrial membrane porin, putative, expressed
Cre06.g250902	101.379	0.43176	0.267049	0.0649701	0.126053			Cre06.g250902	Cobalamin-independent methionine synthase
Cre06.g278750	133.037	0.430849	0.195835	0.0181501	0.0442459	AT3G54110	plant uncoupling mitochondrial protein 1	Cre06.g278750	mitochondrial uncoupling protein	LOC_Os11g48040	mitochondrial carrier protein, putative, expressed
Cre06.g308850	90.7748	0.429413	0.354989	0.126219	0.207901	AT5G37475	Translation initiation factor eIF3 subunit	Cre06.g308850	hypothetical eIF3-like protein	LOC_Os02g02990	translation initiation factor eIF3 subunit, putative, expressed
Cre06.g269650	76.0877	0.429294	0.234673	0.0427887	0.0889			Cre06.g269650	(1 of 1) PF00686//PF02037 - Starch binding domain (CBM_20) // SAP domain (SAP)
Cre06.g273500	121.946	0.425522	0.207289	0.0261979	0.0601236	AT3G04080	apyrase 1	Cre06.g273500	Apyrase ortholog	LOC_Os07g48430	nucleoside-triphosphatase, putative, expressed
Cre01.g004950	104.963	0.42281	0.207392	0.0272158	0.0618131			Cre01.g004950	Conserved Protein with Putative intracellular protease/amidase domain
Cre12.g544050	120.511	0.419928	0.177215	0.0120445	0.0306563			Cre12.g544050	(1 of 2) KOG0145 - RNA-binding protein ELAV/HU (RRM superfamily)
Cre02.g111450	124.415	0.418486	0.221126	0.0382809	0.081731			Cre02.g111450	Rhodanese-like protein
Cre07.g316000	123.424	0.414255	0.198667	0.0248647	0.0576671	AT1G27970	nuclear transport factor 2B	Cre07.g316000	Similar to Nuclear Transport Factor 2	LOC_Os08g42000	nuclear transport factor, putative, expressed
Cre06.g306601	106.625	0.409347	0.293108	0.100992	0.176415	AT2G29690	anthranilate synthase 2	Cre06.g306601	Anthranilate synthase, alpha subunit	LOC_Os03g15780	anthranilate synthase component I-1, chloroplast precursor, putative, expressed
Cre16.g687350	109.365	0.404857	0.26814	0.0842225	0.154502	AT1G06290	acyl-CoA oxidase 3	Cre16.g687350	Acyl-CoA oxidase/dehydrogenase	LOC_Os06g24704	acyl-coenzyme A oxidase, putative, expressed
Cre09.g394200	38.1358	0.403441	0.464943	0.189074	0.288075			Cre09.g394200	Flagellar Associated Protein 102
Cre10.g436500	81.7753	0.402283	0.213367	0.0401886	0.0849458	AT4G14930	Survival protein SurE-like phosphatase/nucleotidase	Cre10.g436500	SurE-like phosphatase/nucleotidase	LOC_Os07g10460	5-nucleotidase surE, putative, expressed
Cre17.g726750	97.8966	0.399857	0.211217	0.0396998	0.0842373	AT4G39980	3-deoxy-D-arabino-heptulosonate 7-phosphate synthase 1	Cre17.g726750	3-deoxy-D-arabino-heptulosonate 7-phosphate synthetase	LOC_Os08g37790	phospho-2-dehydro-3-deoxyheptonate aldolase, chloroplast precursor, putative, expressed
Cre12.g520600	96.9098	0.399839	0.219785	0.0465524	0.0943955			Cre12.g520600	Chloroplast Ribosomal Protein S6	LOC_Os03g62630	ribosomal protein S6, putative, expressed
Cre16.g693202	129.005	0.399355	0.55216	0.184936	0.283344	AT5G04590	sulfite reductase	Cre16.g693202	(1 of 1) K00392 - sulfite reductase (ferredoxin) (sir)	LOC_Os05g42350	ferredoxin--nitrite reductase, putative, expressed
Cre03.g158800	93.722	0.398099	0.313521	0.126883	0.208514	AT2G41530	S-formylglutathione hydrolase	Cre03.g158800	(1 of 1) 3.1.2.12 - S-formylglutathione hydrolase	LOC_Os01g71300	S-formylglutathione hydrolase, putative, expressed
Cre12.g521350	133.394	0.39698	0.354822	0.156096	0.245325	AT2G17980	Sec1/munc18-like (SM) proteins superfamily	Cre12.g521350	SM/Sec1-family protein, SLY1 homolog	LOC_Os03g42320	Sec1 family transport protein, putative, expressed
Cre17.g725750	129.222	0.396774	0.184971	0.0222581	0.0526232			Cre17.g725750	(1 of 3) K11089 - 60 kDa SS-A/Ro ribonucleoprotein (TROVE2, SSA2)
Cre07.g325755	185.32	0.396041	0.276983	0.0988664	0.17353			Cre07.g325755	(1 of 1) PTHR33606:SF3 - PROTEIN YCII
Cre11.g467773	110.626	0.394479	0.24477	0.0714955	0.136164			Cre11.g467773
Cre16.g657350	116.791	0.393358	0.236364	0.0647916	0.126053			Cre16.g657350	(1 of 4) PTHR24343//PTHR24343:SF167 - SERINE/THREONINE KINASE // SUBFAMILY NOT NAMED
Cre13.g586050	98.269	0.385985	0.196063	0.0344845	0.0758106	AT1G56500	haloacid dehalogenase-like hydrolase family protein	Cre13.g586050	(1 of 1) PTHR24104:SF13 - HALOACID DEHALOGENASE-LIKE HYDROLASE FAMILY PROTEIN	LOC_Os03g19760	HAD-superfamily hydrolase, subfamily IA, variant 3 containing protein, expressed
Cre07.g336950	114.108	0.384792	0.184487	0.0262908	0.0602109			Cre07.g336950	Starch phosphorylase	LOC_Os01g63270	alpha-glucan phosphorylast isozyme, putative, expressed
Cre05.g247600	133.685	0.36923	0.298737	0.143615	0.229993	AT2G36060	MMS ZWEI homologue 3	Cre05.g247600	E2 Ubiquitin conjugating enzyme	LOC_Os09g12570	ubiquitin-conjugating enzyme, putative, expressed
Cre12.g543350	104.309	0.369019	0.192431	0.0400009	0.0847123	AT5G43940	GroES-like zinc-binding dehydrogenase family protein	Cre12.g543350	Formaldehyde dehydrogenase	LOC_Os02g57040	dehydrogenase, putative, expressed
Cre17.g706800	107.624	0.367471	0.236781	0.0848304	0.155036			Cre17.g706800	(1 of 1) PTHR11080//PTHR11080:SF34 - PYRAZINAMIDASE/NICOTINAMIDASE // SUBFAMILY NOT NAMED
Cre03.g178150	9.55301	0.366079	0.601905	0.175081	0.270132	AT5G21274	calmodulin 6	Cre03.g178150	Calmodulin, radial spoke protein	LOC_Os05g41210	OsCam2 - Calmodulin, expressed
Cre03.g213313	90.4591	0.36551	0.229017	0.0783728	0.14572			Cre03.g213313	(1 of 2) K00059 - 3-oxoacyl- (fabG)
Cre12.g557250	129.398	0.361482	0.376041	0.206821	0.30995			Cre12.g557250	(1 of 1) PTHR11216//PTHR11216:SF1 - EH DOMAIN // SUBFAMILY NOT NAMED
Cre01.g014050	88.9749	0.361015	0.222473	0.0751182	0.140863	AT2G20280	Zinc finger C-x8-C-x5-C-x3-H type family protein	Cre01.g014050	(1 of 1) PTHR12681 - ZINC FINGER-CONTAINING PROTEIN P48ZNF	LOC_Os01g61830	zinc finger C-x8-C-x5-C-x3-H type family protein, expressed
Cre04.g214501	104.353	0.359136	0.199626	0.0527157	0.105144	AT3G03710	polyribonucleotide nucleotidyltransferase, putative	Cre04.g214501	Chloroplast polyribonucleotide phosphorylase	LOC_Os07g07310	polynucleotide phosphorylase, putative, expressed
Cre03.g197500	142.499	0.358853	0.257996	0.115027	0.192649			Cre03.g197500	Predicted protein
Cre09.g387171	136.147	0.358594	0.227718	0.082768	0.152748	AT1G63000	nucleotide-rhamnose synthase/epimerase-reductase	Cre09.g387171	nucleotide-rhamnose synthase/epimerase-reductase, dTDP-4-dehydrorhamnose reductase / dTDP-6-deoxy-L-mannose dehydrogenase	LOC_Os02g45540	synthase, putative, expressed
Cre03.g144204	144.615	0.358346	0.199363	0.0528907	0.105302	AT4G39670	Glycolipid transfer protein (GLTP) family protein	Cre03.g144204	(1 of 1) KOG4189 - Uncharacterized conserved protein	LOC_Os03g57140	GLTP domain containing protein, putative, expressed
Cre09.g386750	100.556	0.357107	0.191056	0.0455267	0.0925365	AT5G56010	heat shock protein 81-3	Cre09.g386750	Heat shock protein 90A	LOC_Os08g39140	heat shock protein, putative, expressed
Cre13.g603700	122.073	0.355367	0.178506	0.0346959	0.0759708	AT3G12110	actin-11	Cre13.g603700	Actin, flagellar inner arm dynein subunit	LOC_Os03g50885	actin, putative, expressed
Cre10.g428200	101.925	0.353951	0.186458	0.0429696	0.089002			Cre10.g428200	(1 of 1) PTHR24012:SF492 - HETEROGENEOUS NUCLEAR RIBONUCLEOPROTEIN A0
Cre09.g393450	72.4355	0.35073	0.263386	0.129291	0.212006			Cre09.g393450	Flagellar Associated Protein 233
Cre02.g080150	87.8242	0.349109	0.248743	0.11499	0.192649			Cre02.g080150
Cre16.g661050	107.425	0.348285	0.261717	0.130105	0.213023	AT1G26880	Ribosomal protein L34e superfamily protein	Cre16.g661050	Cytosolic 80S ribosomal protein L34	LOC_Os09g24690	60S ribosomal protein L34, putative, expressed
Cre06.g249750	70.4363	0.347178	0.353043	0.211238	0.313569			Cre06.g249750	(1 of 1) PF07382//PF13374 - Histone H1-like nucleoprotein HC2 (HC2) // Tetratricopeptide repeat (TPR_10)
Cre09.g393765	103.296	0.34607	0.190611	0.0521971	0.104299			Cre09.g393765	Predicted protein with LysM domain
Cre11.g477950	111.913	0.343651	0.211969	0.0779458	0.145172			Cre11.g477950	(1 of 4) PTHR16222//PTHR16222:SF17 - ADP-RIBOSYLGLYCOHYDROLASE // SUBFAMILY NOT NAMED
Cre13.g568900	95.6602	0.342856	0.236531	0.107222	0.183499	AT1G27400	Ribosomal protein L22p/L17e family protein	Cre13.g568900	Cytosolic 80S ribosomal protein L17	LOC_Os09g08430	ribosomal protein L22, putative, expressed
Cre01.g034000	139.303	0.342572	0.260756	0.135472	0.219842	AT5G53480	ARM repeat superfamily protein	Cre01.g034000	Importin beta	LOC_Os12g38110	importin subunit beta, putative, expressed
Cre07.g346350	93.643	0.341635	0.193248	0.058139	0.115124			Cre07.g346350	(1 of 2) PTHR10174:SF113 - RETINALDEHYDE-BINDING PROTEIN 1
Cre05.g241650	100.565	0.341535	0.207231	0.0742714	0.140111	AT4G14570	acylaminoacyl-peptidase-related	Cre05.g241650	(1 of 1) K01303 - acylaminoacyl-peptidase [EC:3.4.19.1] (APEH)	LOC_Os10g28020	OsPOP21 - Putative Prolyl Oligopeptidase homologue, expressed
Cre03.g156750	134	0.337154	0.191073	0.0590164	0.116441	AT1G24510	TCP-1/cpn60 chaperonin family protein	Cre03.g156750	T-complex protein 1, epsilon subunit	LOC_Os06g36700	T-complex protein, putative, expressed
Cre02.g080650	116.741	0.336559	0.174639	0.0414833	0.0869241	AT4G24190	Chaperone protein htpG family protein	Cre02.g080650	Heat shock protein 90B	LOC_Os06g50300	heat shock protein, putative, expressed
Cre02.g094100	93.0886	0.334972	0.201183	0.0726735	0.137929	AT1G60420	DC1 domain-containing protein	Cre02.g094100	Nucleoredoxin	LOC_Os03g29240	PDI, putative, expressed
Cre16.g688050	93.8128	0.333295	0.198626	0.070992	0.13544	AT3G26400	eukaryotic translation initiation factor 4B1	Cre16.g688050	(1 of 1) PTHR32091//PTHR32091:SF0 - FAMILY NOT NAMED // EUKARYOTIC INITIATION FACTOR 4B-RELATED	LOC_Os02g38220	eukaryotic translation initiation factor 4B, putative, expressed
Cre03.g201400	120.138	0.333169	0.173705	0.0425607	0.0886443			Cre03.g201400	Phosphoprotein phosphatase 2C-related
Cre03.g194350	153.057	0.330815	0.281089	0.171831	0.266501	AT4G27500	proton pump interactor 1	Cre03.g194350		LOC_Os08g30060	proton pump interactor, putative, expressed
Cre17.g744147	152.831	0.327623	0.222081	0.105773	0.18187	AT1G20960	U5 small nuclear ribonucleoprotein helicase, putative	Cre17.g744147	(1 of 1) K12854 - pre-mRNA-splicing helicase BRR2 (SNRNP200, BRR2)	LOC_Os02g01740	U5 small nuclear ribonucleoprotein 200 kDa helicase, putative, expressed
Cre12.g515150	90.011	0.327298	0.197336	0.0746285	0.140184	AT1G72170	Domain of unknown function (DUF543)	Cre12.g515150	(1 of 1) K17784 - mitochondrial inner membrane organizing system protein 1 (MINOS1, MOS1)	LOC_Os03g62420	expressed protein
Cre06.g311900	96.7559	0.324445	0.252898	0.147999	0.235981	AT1G52280	RAB GTPase homolog G3D	Cre06.g311900	RAB-Like GTP binding Protein	LOC_Os01g12730	ras-related protein, putative, expressed
Cre17.g697650	116.126	0.321279	0.182394	0.0610531	0.119599	AT1G50380	Prolyl oligopeptidase family protein	Cre17.g697650	(1 of 1) K01354 - oligopeptidase B (ptrB)	LOC_Os06g51410	OsPOP15 - Putative Prolyl Oligopeptidase homologue, expressed
Cre17.g729150	100.187	0.307273	0.196939	0.0937235	0.166907			Cre17.g729150	(1 of 90) PF00076 - RNA recognition motif. (a.k.a. RRM, RBD, or RNP domain) (RRM_1)
Cre06.g252650	70.9097	0.305357	0.254133	0.174941	0.270132	AT2G43090	Aconitase/3-isopropylmalate dehydratase protein	Cre06.g252650	Isopropylmalate dehydratase, small subunit	LOC_Os02g43830	3-isopropylmalate dehydratase small subunit 2, putative, expressed
Cre05.g233800	123.302	0.303691	0.174372	0.0655275	0.126779	AT1G29880	glycyl-tRNA synthetase / glycine--tRNA ligase	Cre05.g233800	Glycyl-tRNA synthetase	LOC_Os08g42560	tRNA synthetase class II core domain containing protein, expressed
Cre17.g697450	114.467	0.30344	0.177584	0.0701713	0.134577	AT5G25757	RNA polymerase I-associated factor PAF67	Cre17.g697450	(1 of 1) K15029 - translation initiation factor 3 subunit L (EIF3L)	LOC_Os05g13950	eukaryotic translation initiation factor 3 subunit E-interacting protein, putative, expressed
Cre06.g252550	121.642	0.301908	0.171187	0.0627492	0.122484	AT3G52200	Dihydrolipoamide acetyltransferase, long form protein	Cre06.g252550	Dihydrolipoamide acetyltransferase	LOC_Os06g01630	2-oxo acid dehydrogenases acyltransferase domain containing protein, expressed
Cre06.g278256	111.838	0.301573	0.186673	0.0849378	0.155036	AT3G11270	Mov34/MPN/PAD-1 family protein	Cre06.g278256	26S proteasome regulatory subunit
Cre17.g741000	69.8917	0.300898	0.313755	0.246335	0.357447	AT2G21160	Translocon-associated protein (TRAP), alpha subunit	Cre17.g741000	(1 of 1) K13249 - translocon-associated protein subunit alpha (SSR1)	LOC_Os06g50154	translocon-associated protein subunit alpha precursor, putative, expressed
Cre04.g226450	130.631	0.300623	0.23132	0.151006	0.239039	AT1G10580	Transducin/WD40 repeat-like superfamily protein	Cre04.g226450	Nuclear pre-mRNA splicing factor, component of the spliceosome	LOC_Os03g27970	WD domain, G-beta repeat domain containing protein, expressed
Cre17.g731350	86.3245	0.300521	0.202227	0.108981	0.185571	AT5G61830	NAD(P)-binding Rossmann-fold superfamily protein	Cre17.g731350	Short-chain dehydrogenase/reductase	LOC_Os02g39490	carbonyl reductase 3, putative, expressed
Cre07.g337650	137.458	0.298095	0.196124	0.102638	0.178437	AT1G24180	Thiamin diphosphate-binding fold (THDP-binding) superfamily protein	Cre07.g337650	Mitochondrial pyruvate dehydrogenase complex, E1 component, alpha subunit	LOC_Os02g50620	dehydrogenase E1 component domain containing protein, expressed
Cre03.g185600	138.738	0.295748	0.240814	0.171001	0.265705			Cre03.g185600	Dihydrolipoamide succinyltransferase
Cre03.g190500	101.049	0.294684	0.269753	0.210265	0.313325	AT5G63840	Glycosyl hydrolases family 31 protein	Cre03.g190500	Glucosidase IIa	LOC_Os03g11720	glycosyl hydrolase, family 31, putative, expressed
Cre04.g218150	135.874	0.29387	0.188946	0.0967183	0.170305	AT4G27800	thylakoid-associated phosphatase 38	Cre04.g218150	Phosphoprotein phosphatase 2C-related	LOC_Os01g37130	protein phosphatase 2C, putative, expressed
Cre02.g144005	55.8871	0.293229	0.438423	0.316514	0.438404	AT1G29660	GDSL-like Lipase/Acylhydrolase superfamily protein	Cre02.g144005	(1 of 5) 2.3.1.43 - Phosphatidylcholine--sterol O-acyltransferase / Phospholipid--cholesterol acyltransferase	LOC_Os05g39220	GDSL-like lipase/acylhydrolase, putative, expressed
Cre06.g250950	85.5353	0.292606	0.532383	0.281512	0.397962	AT5G42820	Zinc finger C-x8-C-x5-C-x3-H type family protein	Cre06.g250950	U2 snRNP auxiliary factor, small subunit	LOC_Os05g48960	splicing factor U2AF, putative, expressed
Cre10.g446550	77.8928	0.291212	0.250965	0.191504	0.291373	AT4G02620	vacuolar ATPase subunit F family protein	Cre10.g446550	Vacuolar ATP synthase subunit F	LOC_Os02g57854	vacuolar ATP synthase subunit F, putative, expressed
Cre15.g636800	130.694	0.289919	0.251524	0.194834	0.295211	AT2G30860	glutathione S-transferase PHI 9	Cre15.g636800	Glutathione S-transferase	LOC_Os01g27480	glutathione S-transferase, putative, expressed
Cre16.g677205	113.674	0.289837	0.255034	0.199065	0.300791			Cre16.g677205	(1 of 4) PF00207 - Alpha-2-macroglobulin family (A2M)
Cre09.g396650	127.793	0.285882	0.189661	0.106597	0.183			Cre09.g396650	Phosphate acetyltransferase
Cre09.g400400	87.3594	0.28505	0.206342	0.135031	0.21945	AT4G12590	Protein of unknown function DUF106, transmembrane	Cre09.g400400	(1 of 1) KOG3188 - Uncharacterized conserved protein	LOC_Os09g32220	pob, putative, expressed
Cre12.g544114	98.8028	0.284568	0.297824	0.257447	0.368837
Cre17.g741850	85.7114	0.278156	0.213956	0.157048	0.246279	AT3G20890	RNA-binding (RRM/RBD/RNP motifs) family protein	Cre17.g741850	Heterogeneous nuclear ribonucleoprotein	LOC_Os11g03890	RNA recognition motif containing protein, putative, expressed
Cre01.g027800	106.061	0.275801	0.191514	0.123552	0.204487	AT3G42050	vacuolar ATP synthase subunit H family protein	Cre01.g027800	Vacuolar ATP synthase subunit H	LOC_Os07g36470	vacuolar ATP synthase subunit H, putative, expressed
Cre13.g571750	148.016	0.275673	0.566032	0.252507	0.363041	AT2G25110	stromal cell-derived factor 2-like protein precursor	Cre13.g571750	(1 of 1) PTHR10050 - DOLICHYL-PHOSPHATE-MANNOSE--PROTEIN MANNOSYLTRANSFERASE	LOC_Os08g34190	stromal cell-derived factor 2-like protein precursor, putative, expressed
Cre17.g728800	96.0354	0.275664	0.188214	0.118006	0.197336	AT4G35260	isocitrate dehydrogenase 1	Cre17.g728800	Isocitrate dehydrogenase, NAD-dependent	LOC_Os02g38200	dehydrogenase, putative, expressed
Cre16.g665250	131.005	0.275613	0.23756	0.197343	0.298601	AT5G38660	acclimation of photosynthesis to environment	Cre16.g665250	acclimation of photosynthesis to environment	LOC_Os08g27010	APE1, putative, expressed
Cre03.g145727	100.415	0.272509	0.253134	0.224762	0.330072	AT2G33840	Tyrosyl-tRNA synthetase, class Ib, bacterial/mitochondrial	Cre03.g145727	(1 of 1) PTHR11946:SF53 - TYROSINE-TRNA LIGASE	LOC_Os08g05490	tRNA synthetase, putative, expressed
Cre01.g026450	103.677	0.272465	0.193796	0.132083	0.214979	AT3G49430	SER/ARG-rich protein 34A	Cre01.g026450	Serine/arginine-rich pre-mRNA splicing factor	LOC_Os05g30140	RNA recognition motif containing protein, expressed
Cre03.g161400	96.086	0.271872	0.243742	0.212559	0.314696	AT5G54810	tryptophan synthase beta-subunit 1	Cre03.g161400	Tryptophan synthase beta subunit	LOC_Os08g04180	tryptophan synthase beta chain 1, putative, expressed
Cre06.g257450	164.542	0.270758	0.328059	0.30859	0.431789	AT4G38920	vacuolar-type H(+)-ATPase C3	Cre06.g257450	Vacuolar ATP synthase subunit C proteolipid	LOC_Os02g34510	vacuolar ATP synthase, putative, expressed
Cre09.g401886	131.151	0.269916	0.308396	0.293123	0.41278	AT4G35000	ascorbate peroxidase 3	Cre09.g401886	(1 of 1) 1.11.1.5 - Cytochrome-c peroxidase	LOC_Os04g14680	OsAPx3 - Peroxisomal Ascorbate Peroxidase encoding gene 5,8, expressed
Cre12.g544550	83.7076	0.269136	0.204687	0.155498	0.244737			Cre12.g544550	(1 of 71) PTHR24349 - SERINE/THREONINE-PROTEIN KINASE
Cre01.g016300	87.5181	0.268743	0.202985	0.153204	0.24182			Cre01.g016300	Calmodulin-like protein
Cre10.g424450	82.4837	0.268256	0.363736	0.336285	0.456566	AT3G20000	translocase of the outer mitochondrial membrane 40	Cre10.g424450	40 kDa translocon at mitochondrial outer envelope membrane	LOC_Os01g16910	outer mitochondrial membrane porin, putative, expressed
Cre09.g404000	101.794	0.26799	0.287911	0.275611	0.391639	AT5G53490	Tetratricopeptide repeat (TPR)-like superfamily protein	Cre09.g404000	thylakoid lumenal 17.4 kDa protein	LOC_Os10g35810	thylakoid lumenal protein, putative, expressed
Cre11.g467778	97.304	0.267673	0.195612	0.142103	0.228238	AT3G53900	uracil phosphoribosyltransferase	Cre11.g467778	(1 of 1) K00761 - uracil phosphoribosyltransferase (upp, UPRT)	LOC_Os05g38170	phosphoribosyl transferase, putative, expressed
Cre07.g344900	107.816	0.266945	0.181662	0.118778	0.198326			Cre07.g344900
Cre09.g388800	88.3275	0.266858	0.235393	0.208872	0.31217			Cre09.g388800	Glutamate dehydrogenase
Cre17.g727950	99.5957	0.266739	0.193593	0.139951	0.226439	AT1G04810	26S proteasome regulatory complex, non-ATPase subcomplex, Rpn2/Psmd1 subunit	Cre17.g727950	26S proteasome regulatory subunit	LOC_Os08g12820	proteasome/cyclosome repeat containing protein, expressed
Cre06.g263250	119.608	0.266585	0.198831	0.149373	0.237147			Cre06.g263250
Cre18.g749497	130.499	0.265339	0.170718	0.101223	0.176536	AT1G09830	Glycinamide ribonucleotide (GAR) synthetase	Cre18.g749497	(1 of 1) K01945 - phosphoribosylamine--glycine ligase (purD)	LOC_Os08g09210	phosphoribosylamine--glycine ligase, putative, expressed
Cre02.g092900	130.5	0.263711	0.173919	0.10911	0.185571	AT1G63660	GMP synthase (glutamine-hydrolyzing), putative / glutamine amidotransferase, putative	Cre02.g092900	GMP synthetase	LOC_Os08g23730	class I glutamine amidotransferase, putative, expressed
Cre13.g564250	122.043	0.262945	0.192987	0.144622	0.231268	AT4G11420	eukaryotic translation initiation factor 3A	Cre13.g564250	Eukaryotic translation initiation factor 3, subunit A	LOC_Os01g03070	transposon protein, putative, unclassified, expressed
Cre03.g199759	136.862	0.262256	0.316303	0.314044	0.436796	AT3G09300	OSBP(oxysterol binding protein)-related protein 3B	Cre03.g199759	(1 of 1) PTHR10972:SF96 - OXYSTEROL-BINDING PROTEIN	LOC_Os03g16690	oxysterol-binding protein, putative, expressed
Cre16.g651550	128.621	0.261393	0.184268	0.131219	0.21444			Cre16.g651550	Mitochondrial transcription termination factor
Cre12.g483950	98.7462	0.260188	0.209419	0.177952	0.273409	AT1G53240	Lactate/malate dehydrogenase family protein	Cre12.g483950	Malate dehydrogenase 4	LOC_Os01g46070	lactate/malate dehydrogenase, putative, expressed
Cre12.g517400	65.3071	0.259839	0.35497	0.34635	0.466191	AT4G19640	Ras-related small GTP-binding family protein	Cre12.g517400	RAB-like GTP-Binding Protein	LOC_Os03g46390	ras-related protein, putative, expressed
Cre01.g006950	69.1759	0.259062	0.33917	0.337581	0.457192	AT3G52930	Aldolase superfamily protein	Cre01.g006950	Fructose-1,6-bisphosphate aldolase
Cre02.g107300	91.5192	0.256023	0.195986	0.161057	0.250965	AT2G45440	dihydrodipicolinate synthase	Cre02.g107300	Dihydrodipicolinate synthase	LOC_Os04g18200	dihydrodipicolinate synthase, chloroplast precursor, putative, expressed
Cre03.g199647	87.8954	0.250223	0.196766	0.172242	0.266501	AT3G19760	eukaryotic initiation factor 4A-III	Cre03.g199647	Eukaryotic translation initiation factor 4A3	LOC_Os01g45190	DEAD-box ATP-dependent RNA helicase, putative, expressed
Cre02.g115200	95.5651	0.24954	0.224013	0.221449	0.326518	AT1G70600	Ribosomal protein L18e/L15 superfamily protein	Cre02.g115200	Cytosolic 80S ribosomal protein L27a	LOC_Os02g07890	60S ribosomal protein L27a-3, putative, expressed
Cre02.g082250	113.37	0.247551	0.201979	0.186497	0.284782	AT2G17265	homoserine kinase	Cre02.g082250	Homoserine kinase	LOC_Os02g58510	GHMP kinases ATP-binding protein, putative, expressed
Cre09.g416750	121.083	0.247256	0.183551	0.152051	0.240345	AT5G20890	TCP-1/cpn60 chaperonin family protein	Cre09.g416750	T-complex protein 1, beta subunit	LOC_Os03g42220	T-complex protein, putative, expressed
Cre12.g498950	119.168	0.247122	0.205997	0.194687	0.295211			Cre12.g498950
Cre09.g394450	103.615	0.245319	0.216209	0.216547	0.31972	AT5G58590	RAN binding protein 1	Cre09.g394450	Ran-binding protein 1	LOC_Os05g28290	ranBP1 domain containing protein, expressed
Cre06.g282000	67.8821	0.245278	0.365445	0.378938	0.499812			Cre06.g282000	Soluble starch synthase III
Cre13.g588700	72.2397	0.242694	0.326635	0.35957	0.479864			Cre13.g588700
Cre12.g490000	103.641	0.237355	0.222483	0.24237	0.353094	AT2G40290	Eukaryotic translation initiation factor 2 subunit 1	Cre12.g490000	Eukaryotic translation initiation factor 2 subunit 1, eIF2-alpha subunit	LOC_Os03g18510	expressed protein
Cre12.g489153	85.7774	0.236529	0.22035	0.240385	0.351135	AT5G56710	Ribosomal protein L31e family protein	Cre12.g489153	Cytosolic 80S ribosomal protein L31	LOC_Os02g48660	60S ribosomal protein L31, putative, expressed
Cre02.g097250	182.629	0.234616	0.199099	0.205265	0.308038	AT5G62600	ARM repeat superfamily protein	Cre02.g097250	transportin-3 family protein	LOC_Os10g33770	importin-beta N-terminal domain containing protein, expressed
Cre12.g556600	71.2125	0.233158	0.404567	0.414128	0.53384	AT2G24270	aldehyde dehydrogenase 11A3	Cre12.g556600	Glyceraldehyde 3-phosphate dehydrogenase, nonphosphorylating	LOC_Os08g34210	aldehyde dehydrogenase, putative, expressed
Cre12.g497300	92.8402	0.232946	0.32963	0.380935	0.501062	AT5G23060	calcium sensing receptor	Cre12.g497300	Rhodanese-like Ca-sensing receptor	LOC_Os02g49680	arsenate reductase, putative, expressed
Cre05.g241655	86.5771	0.229966	0.213108	0.24093	0.351463			Cre05.g241655
Cre12.g508000	97.3395	0.228859	0.225049	0.264053	0.376679	AT5G16620	hydroxyproline-rich glycoprotein family protein	Cre12.g508000	possible chloroplast protein translocon component Tic40	LOC_Os04g35900	translocon Tic40, putative, expressed
Cre04.g223850	95.8599	0.223725	0.190464	0.209645	0.312899	AT4G00660	RNAhelicase-like 8	Cre04.g223850	Cytoplasmic DExD/H-box RNA helicase	LOC_Os02g42860	DEAD-box ATP-dependent RNA helicase, putative, expressed
Cre11.g478750	110.753	0.223721	0.175092	0.176895	0.272165			Cre11.g478750	Peptidyl-prolyl cis-trans isomerase, FKBP-type
Cre16.g672385	93.6347	0.222446	0.226366	0.280078	0.396446	AT5G10330	histidinol phosphate aminotransferase 1	Cre16.g672385	Histidinol phosphate aminotransferase	LOC_Os02g47940	aminotransferase, classes I and II, domain containing protein, expressed
Cre06.g294650	104.574	0.221134	0.206692	0.247591	0.358794			Cre06.g294650	Alanine-glyoxylate transaminase
Cre06.g278125	143.29	0.220907	0.352985	0.420854	0.54124	AT5G65930	kinesin-like calmodulin-binding protein (ZWICHEL)	Cre06.g278125	(1 of 1) PF00225//PF00373//PF00784//PF09379 - Kinesin motor domain (Kinesin) // FERM central domain (FERM_M) // MyTH4 domain (MyTH4) // FERM N-terminal domain (FERM_N)	LOC_Os04g57140	kinesin motor domain containing protein, putative, expressed
Cre03.g189250	105.729	0.219188	0.183752	0.205187	0.308038	AT1G09630	RAB GTPase 11C	Cre03.g189250	Small Rab-related GTPase	LOC_Os06g35814	ras-related protein, putative, expressed
Cre10.g464200	98.2503	0.219073	0.321283	0.403598	0.522723			Cre10.g464200
Cre12.g529950	99.9453	0.216371	0.205216	0.255074	0.366251	AT5G57870	MIF4G domain-containing protein / MA3 domain-containing protein	Cre12.g529950	Eukaryotic translation initiation factor 4, gamma subunit	LOC_Os02g39840	eukaryotic initiation factor iso-4F subunit p82-34, putative, expressed
Cre07.g326800	99.2776	0.216038	0.184328	0.212571	0.314696	AT2G42810	protein phosphatase 5.2	Cre07.g326800	Serine/threonine protein phosphatase 5-like, catalytic subunit	LOC_Os05g11550	serine/threonine protein phosphatase 5, putative, expressed
Cre10.g439850	124.091	0.215389	0.242956	0.322466	0.443636	AT3G13772	transmembrane nine 7	Cre10.g439850	(1 of 1) PTHR10766//PTHR10766:SF37 - TRANSMEMBRANE 9 SUPERFAMILY PROTEIN // ENDOMEMBRANE PROTEIN 70 FAMILY PROTEIN	LOC_Os09g38530	transmembrane 9 superfamily member, putative, expressed
Cre14.g626900	92.1851	0.214594	0.265534	0.355475	0.477303	AT2G45790	phosphomannomutase	Cre14.g626900	Phophomannomutase	LOC_Os04g58580	phosphomannomutase, putative, expressed
Cre09.g398900	44.953	0.213383	0.365095	0.441944	0.564392			Cre09.g398900	Vegetative cell wall protein gp1
Cre13.g571150	95.0835	0.211104	0.194731	0.245557	0.356862			Cre13.g571150	NADH:ubiquinone oxidoreductase 10 kDa subunit
Cre04.g227350	118.105	0.210855	0.463794	0.446888	0.567404	AT5G18230	transcription regulator NOT2/NOT3/NOT5 family protein	Cre04.g227350	Putative NOT-complex component
Cre03.g146247	104.472	0.206416	0.274194	0.382397	0.501782	AT5G67590	NADH-ubiquinone oxidoreductase-related	Cre03.g146247	NADH:ubiquinone oxidoreductase 18 kDa subunit	LOC_Os07g39710	NADH dehydrogenase iron-sulfur protein 4, mitochondrial precursor, putative, expressed
Cre12.g560300	110.487	0.20327	0.229018	0.328378	0.449726	AT2G33410	RNA-binding (RRM/RBD/RNP motifs) family protein	Cre12.g560300	(1 of 1) PTHR24012:SF318 - RNA-BINDING (RRM/RBD/RNP MOTIFS) FAMILY PROTEIN	LOC_Os02g12850	RNA recognition motif containing protein, expressed
Cre04.g216100	50.217	0.197216	0.426835	0.484773	0.601331	AT1G08110	lactoylglutathione lyase family protein / glyoxalase I family protein	Cre04.g216100	(1 of 1) 4.4.1.5 - Lactoylglutathione lyase / Methylglyoxalase	LOC_Os05g22970	glyoxalase family protein, putative, expressed
Cre12.g537100	120.22	0.19426	0.299852	0.441113	0.563987	AT1G14610	valyl-tRNA synthetase / valine--tRNA ligase (VALRS)	Cre12.g537100	Valyl-tRNA synthetase	LOC_Os03g48850	valyl-tRNA synthetase, putative, expressed
Cre09.g409350	100.58	0.190447	0.194787	0.295282	0.414756	AT4G19210	RNAse l inhibitor protein 2	Cre09.g409350	Fe-S ABC transporter	LOC_Os11g34350	ATP-binding cassette sub-family E member 1, putative, expressed
Cre10.g434200	86.0932	0.189014	0.202567	0.314955	0.436796			Cre10.g434200
Cre01.g038850	115.444	0.187671	0.213216	0.339107	0.458693			Cre01.g038850	(1 of 1) PTHR24012//PTHR24012:SF308 - FAMILY NOT NAMED // PROTEIN Y55F3AM.3, ISOFORM A
Cre01.g002500	77.6123	0.187477	0.252172	0.405398	0.523819			Cre01.g002500	Chlamyopsin 1
Cre06.g255100	94.4474	0.18574	0.22752	0.369427	0.491226			Cre06.g255100
Cre09.g388850	122.173	0.183958	0.201674	0.326385	0.447556	AT3G21180	autoinhibited Ca(2+)-ATPase 9	Cre09.g388850	Flagellar Asociated Protein 329	LOC_Os11g04460	calcium-transporting ATPase, plasma membrane-type, putative, expressed
Cre06.g278211	129.894	0.182808	0.172256	0.263321	0.376412			Cre06.g278211
Cre03.g193850	122.517	0.182701	0.288204	0.457439	0.575471	AT5G08300	Succinyl-CoA ligase, alpha subunit	Cre03.g193850	Succinyl-CoA ligase alpha chain	LOC_Os07g38970	succinyl-CoA ligase subunit alpha-2, mitochondrial precursor, putative, expressed
Cre17.g703700	81.6409	0.178626	0.232295	0.396115	0.514856	AT2G20420	ATP citrate lyase (ACL) family protein	Cre17.g703700	Succinate-CoA ligase beta chain	LOC_Os02g40830	succinyl-CoA ligase beta-chain, mitochondrial precursor, putative, expressed
Cre12.g557800	131.57	0.178529	0.180311	0.294167	0.413719	AT1G29850	double-stranded DNA-binding family protein	Cre12.g557800	(1 of 1) K06875 - programmed cell death protein 5 (PDCD5, TFAR19)	LOC_Os05g47446	expressed protein
Cre10.g461050	99.9679	0.177629	0.190037	0.318602	0.440184	AT1G78900	vacuolar ATP synthase subunit A	Cre10.g461050	Vacuolar ATP synthase subunit A	LOC_Os06g45120	ATP synthase, putative, expressed
Cre07.g352350	177.849	0.177515	0.271531	0.452636	0.571895			Cre07.g352350	FtsH-like ATPase
Cre09.g410650	93.7838	0.175502	0.262056	0.446303	0.567317	AT1G58080	ATP phosphoribosyl transferase 1	Cre09.g410650	N-5-phosphoribosyl-ATP transferase	LOC_Os03g04169	ATP phosphoribosyltransferase, putative, expressed
Cre17.g724200	100.264	0.17541	0.188828	0.322037	0.443636	AT1G79880	RNA recognition motif (RRM)-containing protein	Cre17.g724200	La protein	LOC_Os02g39700	RNA binding protein, putative, expressed
Cre03.g169900	89.6395	0.175194	0.19714	0.340665	0.460233			Cre03.g169900
Cre02.g079400	93.8255	0.174551	0.216899	0.380476	0.501059	AT4G13860	RNA-binding (RRM/RBD/RNP motifs) family protein	Cre02.g079400	(1 of 90) PF00076 - RNA recognition motif. (a.k.a. RRM, RBD, or RNP domain) (RRM_1)	LOC_Os05g13650	RNA recognition motif containing protein, putative, expressed
Cre06.g278239	79.4393	0.174037	0.216611	0.381566	0.501291			Cre06.g278239	Serine/arginine-rich pre-mRNA splicing factor
Cre04.g218250	83.3841	0.172864	0.37342	0.533611	0.646819			Cre04.g218250	Flagellar Associated Protein 313
Cre06.g250800	86.4858	0.172303	0.22165	0.395486	0.514856	AT2G25970	KH domain-containing protein	Cre06.g250800	C1, subunit of the circadian RNA-binding protein CHLAMY1
Cre02.g090850	116.125	0.172224	0.224956	0.401125	0.52075	AT5G15450	casein lytic proteinase B3	Cre02.g090850	ClpB chaperone, Hsp100 family	LOC_Os03g31300	chaperone protein clpB 1, putative, expressed
Cre08.g376100	116.089	0.172162	0.221777	0.395763	0.514856			Cre08.g376100	Inositol-phosphate phosphatase
Cre07.g324200	106.196	0.168287	0.263938	0.467455	0.586056			Cre07.g324200	Diacylglyceryl-N,N,N-trimethylhomoserine synthesis protein
Cre03.g158750	137.312	0.168236	0.176623	0.314582	0.436796			Cre03.g158750	DEAD/DEAH box helicase
Cre08.g385200	77.973	0.167592	0.242051	0.44051	0.563873	AT4G30330	Small nuclear ribonucleoprotein family protein	Cre08.g385200	Small nuclear ribonucleoprotein SmE	LOC_Os02g03440	LSM domain containing protein, expressed
Cre03.g208100	122.42	0.167033	0.194682	0.358551	0.479287	AT1G77680	Ribonuclease II/R family protein	Cre03.g208100	3'-5' exoribonuclease II	LOC_Os02g51780	ribonuclease protein, putative, expressed
Cre13.g607000	111.091	0.166973	0.463602	0.534645	0.647357			Cre13.g607000	Xaa-His dipeptidase
Cre14.g633750	124.108	0.166338	0.186019	0.34171	0.461077	AT5G19820	ARM repeat superfamily protein	Cre14.g633750	Importin beta-3 homolog	LOC_Os07g38760	HEAT repeat family protein, putative, expressed
Cre01.g042200	59.5562	0.166142	0.38569	0.552271	0.661399			Cre01.g042200
Cre04.g216600	100.135	0.16554	0.182298	0.335241	0.455747	AT5G19990	regulatory particle triple-A ATPase 6A	Cre04.g216600	26S proteasome regulatory subunit	LOC_Os02g11050	26S protease regulatory subunit, putative, expressed
Cre03.g145507	126.657	0.165507	0.186083	0.344296	0.463997			Cre03.g145507
Cre11.g481500	80.4944	0.16483	0.340436	0.540376	0.653197	AT4G26900	HIS HF	Cre11.g481500	Imidazole glycerol phosphate synthase	LOC_Os03g15120	imidazole glycerol phosphate synthase hisHF, chloroplast precursor, putative, expressed
Cre09.g388200	98.1632	0.16056	0.18755	0.36202	0.482546	AT1G66580	senescence associated gene 24	Cre09.g388200	Cytosolic 80S ribosomal protein L10	LOC_Os11g11390	ribosomal protein, putative, expressed
Cre03.g203850	64.1369	0.160156	0.286806	0.513435	0.629316	AT1G19920	Pseudouridine synthase/archaeosine transglycosylase-like family protein	Cre03.g203850	ATP-sulfurylase	LOC_Os03g53230	bifunctional 3-phosphoadenosine 5-phosphosulfate synthetase, putative, expressed
Cre09.g415850	116.831	0.157317	0.214295	0.425275	0.545646	AT1G47260	gamma carbonic anhydrase 2	Cre09.g415850	Gamma carbonic anhydrase	LOC_Os12g07220	bacterial transferase hexapeptide domain containing protein, expressed
Cre16.g670973	96.1305	0.151286	0.203182	0.422905	0.54324			Cre16.g670973	Glutathione S-transferase, similar to Prostaglandin-D Synthase	LOC_Os01g25100	glutathione S-transferase, putative, expressed
Cre06.g272050	97.9475	0.15077	0.213574	0.444013	0.56542	AT1G09780	Phosphoglycerate mutase, 2,3-bisphosphoglycerate-independent	Cre06.g272050	Phosphoglycerate mutase, 2,3-bisphosphoglycerate-independent	LOC_Os03g21260	2,3-bisphosphoglycerate-independent phosphoglycerate mutase, putative, expressed
Cre01.g055400	93.8972	0.148748	0.210119	0.443517	0.56542	AT5G57120	(1 of 1) PTHR23216 - NUCLEOLAR AND COILED-BODY PHOSPHOPROTEIN 1	Cre01.g055400	(1 of 1) PTHR23216 - NUCLEOLAR AND COILED-BODY PHOSPHOPROTEIN 1	LOC_Os12g41930	SRP40, C-terminal domain containing protein, expressed
Cre12.g512000	147.708	0.14782	0.191616	0.404702	0.523536			Cre12.g512000	(1 of 4) K06816 - golgi apparatus protein 1 (GLG1, ESL1)
Cre01.g034400	80.7272	0.147792	0.253074	0.510818	0.626809	AT1G13700	6-phosphogluconolactonase 1	Cre01.g034400	6-phosphogluconolactonase	LOC_Os07g41280	6-phosphogluconolactonase, putative, expressed
Cre09.g386735	117.22	0.147199	0.176218	0.377706	0.49921	AT1G54220	Dihydrolipoamide acetyltransferase, long form protein	Cre09.g386735	Dihydrolipoamide acetyltransferase	LOC_Os06g01630	2-oxo acid dehydrogenases acyltransferase domain containing protein, expressed
Cre03.g154550	87.971	0.146308	0.220171	0.468294	0.586436	AT5G14800	pyrroline-5- carboxylate (P5C) reductase	Cre03.g154550	Pyrroline-5-carboxylate reductase	LOC_Os01g71990	pyrroline-5-carboxylate reductase, putative, expressed
Cre08.g372950	110.702	0.142553	0.211511	0.465301	0.584691	AT4G34350	4-hydroxy-3-methylbut-2-enyl diphosphate reductase	Cre08.g372950	4-hydroxy-3-methylbut-2-enyl diphosphate reductase	LOC_Os03g52170	4-hydroxy-3-methylbut-2-enyl diphosphate reductase, putative, expressed
Cre10.g423500	96.2592	0.139695	0.197587	0.448611	0.568932	AT1G69720	heme oxygenase 3	Cre10.g423500	Heme oxygenase	LOC_Os06g40080	heme oxygenase 1, putative, expressed
Cre03.g183100	113.169	0.139347	0.17213	0.393935	0.514823	AT3G49560	Mitochondrial import inner membrane translocase subunit Tim17/Tim22/Tim23 family protein	Cre03.g183100	translocase of inner mitochondrial membrane 22 homolog	LOC_Os04g33220	SAM domain family protein, expressed
Cre10.g461900	86.0306	0.135827	0.200166	0.466279	0.585249	AT1G04420	NAD(P)-linked oxidoreductase superfamily protein	Cre10.g461900	Aldo/keto reductase	LOC_Os03g41510	oxidoreductase, aldo/keto reductase family protein, putative, expressed
Cre07.g327400	105.815	0.134502	0.186837	0.444295	0.56542	ATMG00070	NADH dehydrogenase subunit 9	Cre07.g327400	NADH:ubiquinone oxidoreductase ND9 subunit
Cre17.g701200	86.9876	0.131553	0.243327	0.54689	0.657827	AT4G27090	Ribosomal protein L14	Cre17.g701200	Cytosolic 80S ribosomal protein L14	LOC_Os02g40880	ribosomal protein L14, putative, expressed
Cre17.g741450	78.3351	0.130416	0.220549	0.518696	0.633641	AT3G13470	TCP-1/cpn60 chaperonin family protein	Cre17.g741450	Chaperonin 60B1	LOC_Os06g02380	T-complex protein, putative, expressed
Cre01.g005150	140.833	0.129136	0.254183	0.567275	0.673564	AT2G13360	alanine:glyoxylate aminotransferase	Cre01.g005150	Serine glyoxylate aminotransferase	LOC_Os08g39300	aminotransferase, putative, expressed
Cre16.g677000	96.6413	0.128703	0.201845	0.493359	0.609476	AT1G79930	heat shock protein 91	Cre16.g677000	Heat shock protein 70E	LOC_Os01g08560	DnaK family protein, putative, expressed
Cre10.g450400	129.879	0.127852	0.256503	0.573669	0.676869	AT4G02580	NADH-ubiquinone oxidoreductase 24 kDa subunit, putative	Cre10.g450400	NADH:ubiquinone oxidoreductase 24 kDa subunit	LOC_Os05g43360	NADH dehydrogenase flavoprotein 2, mitochondrial precursor, putative, expressed
Cre12.g507400	117.254	0.126644	0.251876	0.5721	0.676869	AT3G05970	long-chain acyl-CoA synthetase 6	Cre12.g507400	predicted protein	LOC_Os12g04990	acyl-CoA synthetase protein, putative, expressed
Cre16.g689650	87.4233	0.125313	0.314385	0.628362	0.727891	AT4G16520	Ubiquitin-like superfamily protein	Cre16.g689650	Autophagy-related protein	LOC_Os08g09240	autophagy-related protein, putative, expressed
Cre01.g015600	110.674	0.124266	0.175474	0.45503	0.573164	AT1G64790	ILITYHIA	Cre01.g015600	(1 of 1) PTHR23346//PTHR23346:SF7 - TRANSLATIONAL ACTIVATOR GCN1-RELATED // TRANSLATIONAL ACTIVATOR GCN1
Cre01.g031100	110.032	0.124193	0.186373	0.479464	0.596926	AT1G55480	protein containing PDZ domain, a K-box domain, and a TPR region	Cre01.g031100	conserved expressed protein, SHOOT1 homolog	LOC_Os07g07540	SHOOT1 protein, putative, expressed
Cre06.g261500	102.49	0.123316	0.261955	0.592924	0.695655	AT5G03880	Thioredoxin family protein	Cre06.g261500	Conserved in the Plant Lineage and Diatoms	LOC_Os08g44400	glutathione S-transferase, N-terminal domain containing protein, expressed
Cre09.g392692	92.0111	0.122838	0.198472	0.507078	0.622917	AT1G02140	mago nashi family protein	Cre09.g392692	Mago nashi component of the Exon Junction Complex	LOC_Os12g18880	mago nashi, putative, expressed
Cre11.g481126	121.863	0.122718	0.189087	0.49036	0.606454	AT5G20080	FAD/NAD(P)-binding oxidoreductase	Cre11.g481126	(1 of 1) PTHR19370:SF90 - NADH-CYTOCHROME B5 REDUCTASE 2	LOC_Os01g07910	NADH-cytochrome b5 reductase, putative, expressed
Cre07.g336200	154.541	0.121085	0.179633	0.475936	0.593298	AT5G06600	ubiquitin-specific protease 12	Cre07.g336200	(1 of 1) K11838 - ubiquitin carboxyl-terminal hydrolase 7 (USP7, UBP15)	LOC_Os12g30540	ubiquitin carboxyl-terminal hydrolase, putative, expressed
Cre10.g423300	98.3484	0.118991	0.200141	0.523744	0.638386	AT5G36210	alpha/beta-Hydrolases superfamily protein	Cre10.g423300	(1 of 1) 3.4.22.40 - Bleomycin hydrolase / Aminopeptidase C (Lactococcus lactis)	LOC_Os06g11180	OsPOP12 - Putative Prolyl Oligopeptidase homologue, expressed
Cre17.g713200	105.001	0.116784	0.184799	0.502424	0.619279	AT5G12860	dicarboxylate transporter 1	Cre17.g713200	Oxoglutarate:malate antiporter	LOC_Os12g33080	2-oxoglutarate/malate translocator, chloroplast precursor, putative, expressed
Cre12.g498450	53.0728	0.116269	0.355474	0.668495	0.760726			Cre12.g498450	(1 of 1) K11493 - regulator of chromosome condensation (RCC1)
Cre11.g476550	104.806	0.109981	0.236542	0.606949	0.709077			Cre11.g476550	Alcohol dehydrogenase
Cre06.g299650	91.8683	0.109077	0.192364	0.545314	0.657374			Cre06.g299650	inactive subunit of chloroplast ClpP complex	LOC_Os03g29810	OsClp6 - Putative Clp protease homologue, expressed
Cre12.g492650	96.218	0.108628	0.273698	0.647779	0.744098	AT5G06390	FASCICLIN-like arabinogalactan protein 17 precursor	Cre12.g492650	Fasciclin-like protein	LOC_Os03g57460	fasciclin domain containing protein, expressed
Cre09.g405850	103.257	0.108606	0.306826	0.671004	0.761434	ATMG00510	NADH dehydrogenase subunit 7	Cre09.g405850	NADH:ubiquinone oxidoreductase 49 kDa ND7 subunit	LOC_Os12g33958	NADH-ubiquinone oxidoreductase 49 kDa subunit, putative, expressed
Cre02.g117500	130.734	0.108106	0.174439	0.514159	0.6295	AT1G47840	hexokinase 3	Cre02.g117500	Hexokinase	LOC_Os01g53930	hexokinase, putative, expressed
Cre09.g405500	57.1622	0.108051	0.484499	0.65527	0.749563			Cre09.g405500	Major lipid droplet protein
Cre13.g586300	104.196	0.106433	0.177471	0.526222	0.640694			Cre13.g586300	Peptidyl-prolyl cis-trans isomerase, FKBP-type, Flagellar Associated
Cre05.g245900	77.7165	0.10489	0.242115	0.629999	0.729018	AT3G49680	branched-chain aminotransferase 3	Cre05.g245900	Branched-chain amino acid aminotransferase	LOC_Os03g01600	aminotransferase domain containing protein, putative, expressed
Cre15.g637761	119.385	0.103016	0.167825	0.519547	0.633975			Cre15.g637761	(1 of 1) K05677 - ATP-binding cassette, subfamily D (ALD), member 3 (ABCD3, PMP70)
Cre10.g433950	29.7146	0.102037	0.458017	0.69548	0.776136			Cre10.g433950	(1 of 2) PTHR33222//PTHR33222:SF3 - FAMILY NOT NAMED // PROTEIN CURVATURE THYLAKOID 1C, CHLOROPLASTIC
Cre10.g447100	91.7696	0.10144	0.238444	0.63751	0.735922	AT5G02050	Mitochondrial glycoprotein family protein	Cre10.g447100	(1 of 2) K15414 - complement component 1 Q subcomponent-binding protein, mitochondrial (C1QBP)	LOC_Os06g22070	mitochondrial glycoprotein, putative, expressed
Cre03.g190100	107.309	0.10119	0.2007	0.588605	0.692068	AT5G25780	eukaryotic translation initiation factor 3B-2	Cre03.g190100	Eukaryotic translation initiation factor 3, subunit B	LOC_Os10g41960	eukaryotic translation initiation factor 3 subunit B, putative, expressed
Cre10.g456000	123.659	0.100685	0.190128	0.573601	0.676869	AT4G27270	Quinone reductase family protein	Cre10.g456000	Flagellar Associated Protein191	LOC_Os01g57570	NADPH-dependent FMN reductase domain containing protein, expressed
Cre06.g290150	126.587	0.100552	0.186647	0.567341	0.673564	AT1G69210	Uncharacterised protein family UPF0090	Cre06.g290150	Conserved in the Green Lineage	LOC_Os04g35760	expressed protein
Cre12.g514500	131.284	0.100517	0.293984	0.687054	0.768577	AT3G48930	Nucleic acid-binding, OB-fold-like protein	Cre12.g514500	Cytosolic 80S ribosomal protein S11	LOC_Os04g42380	ribosomal protein S17, putative, expressed
Cre06.g273000	130.519	0.100282	0.223612	0.624024	0.726204	AT1G31160	HISTIDINE TRIAD NUCLEOTIDE-BINDING 2	Cre06.g273000	Protein Kinase C Binding Protein	LOC_Os06g45660	histidine triad family protein, putative, expressed
Cre17.g730250	128.543	0.0997899	0.172718	0.543224	0.655574	AT3G04780	Protein of unknown function (DUF1000)	Cre17.g730250	Proteasome-interacting thioredoxin	LOC_Os03g58130	thioredoxin, putative, expressed
Cre07.g346050	91.2085	0.0982823	0.267254	0.674849	0.762687	AT3G56940	dicarboxylate diiron protein, putative (Crd1)	Cre07.g346050	Copper response defect 1 protein	LOC_Os01g17170	magnesium-protoporphyrin IX monomethyl ester cyclase,chloroplast precursor, putative, expressed
Cre11.g477300	101.029	0.0981511	0.183822	0.571134	0.676869	AT3G25800	protein phosphatase 2A subunit A2	Cre11.g477300	Flagellar Associated Protein 8	LOC_Os09g07510	HEAT repeat family protein, putative, expressed
Cre03.g180800	76.4806	0.0974649	0.418747	0.723824	0.793739	AT1G70060	SIN3-like 4	Cre03.g180800	Histone deacetylase	LOC_Os05g01020	transcriptional repressor, putative, expressed
Cre07.g344550	96.0297	0.0971147	0.200931	0.604348	0.707545			Cre07.g344550	(1 of 3) 1.1.1.95 - Phosphoglycerate dehydrogenase / Phosphoglyceric acid dehydrogenase
Cre17.g719000	133.673	0.0951836	0.191767	0.596947	0.699626	AT5G11170	DEAD/DEAH box RNA helicase family protein	Cre17.g719000	Exon junction complex component, UAP56 DEAD/DEAH box helicase homolog	LOC_Os01g36890	DEAD-box ATP-dependent RNA helicase, putative, expressed
Cre02.g098450	120.816	0.0911983	0.238316	0.671894	0.761434	AT1G04170	eukaryotic translation initiation factor 2 gamma subunit	Cre02.g098450	eIF2 gamma subunit	LOC_Os12g41400	eukaryotic translation initiation factor 2 subunit gamma, putative, expressed
Cre11.g478100	125.006	0.0907627	0.224263	0.658276	0.751435			Cre11.g478100	(1 of 8) PF12680 - SnoaL-like domain (SnoaL_2)
Cre12.g535950	111.797	0.0897039	0.196765	0.62605	0.726204	AT5G37510	NADH-ubiquinone dehydrogenase, mitochondrial, putative	Cre12.g535950	NADH:ubiquinone oxidoreductase 76 kDa subunit	LOC_Os03g50540	2Fe-2S iron-sulfur cluster binding domain containing protein, expressed
Cre01.g050100	88.1158	0.0878259	0.230185	0.675781	0.762687	AT3G14390	Pyridoxal-dependent decarboxylase family protein	Cre01.g050100	Diaminopimelate decarboxylase	LOC_Os02g24354	pyridoxal-dependent decarboxylase protein, putative, expressed
Cre01.g004500	85.5874	0.0867635	0.240956	0.689487	0.770231	AT4G13430	isopropyl malate isomerase large subunit 1	Cre01.g004500	Isopropylmalate dehydratase, large subunit	LOC_Os02g03260	3-isopropylmalate dehydratase large subunit 2, putative, expressed
Cre06.g271200	66.3469	0.0847294	0.260206	0.712498	0.78712			Cre06.g271200	Pyridine nucleotide-disulphide oxidoreductase
Cre01.g019250	102.165	0.084215	0.255455	0.71067	0.786827	AT5G28840	GDP-D-mannose 3',5'-epimerase	Cre01.g019250	GDP-D-mannose 3',5'-epimerase	LOC_Os11g37890	NAD dependent epimerase/dehydratase family protein, putative, expressed
Cre01.g050850	48.2879	0.0819224	0.481762	0.732271	0.800101	AT4G03080	BRI1 suppressor 1 (BSU1)-like 1	Cre01.g050850	Protein Phosphatase 1 beta	LOC_Os12g42310	serine/threonine-protein phosphatase BSL2, putative, expressed
Cre17.g701650	98.6171	0.0773049	0.229808	0.711516	0.786827	AT4G15000	Ribosomal L27e protein family	Cre17.g701650	Cytosolic 80S ribosomal protein L27	LOC_Os02g18380	60S ribosomal protein L27-3, putative, expressed
Cre12.g524600	113.597	0.0770819	0.172793	0.639016	0.736345			Cre12.g524600	(1 of 1) PTHR17630//PTHR17630:SF50 - DIENELACTONE HYDROLASE // SUBFAMILY NOT NAMED
Cre43.g760497	153.976	0.0761063	0.224312	0.711439	0.786827
Cre05.g233305	92.4727	0.0758005	0.284394	0.757139	0.816698	AT2G21280	NAD(P)-binding Rossmann-fold superfamily protein	Cre05.g233305	(1 of 1) K07071 - uncharacterized protein (K07071)	LOC_Os02g58790	cell division inhibitor, putative, expressed
Cre15.g639150	98.3393	0.0755049	0.192857	0.676505	0.762719	AT1G65540	LETM1-like protein	Cre15.g639150	(1 of 1) K17800 - LETM1 and EF-hand domain-containing protein 1, mitochondrial (LETM1, MDM38)	LOC_Os02g39550	calcium-binding mitochondrial protein anon-60Da, putative, expressed
Cre02.g073550	109.946	0.0754098	0.257673	0.741678	0.803973			Cre02.g073550	Nucleosome assembly protein
Cre02.g114600	132.997	0.0748611	0.186243	0.669983	0.761434			Cre02.g114600	2-cys Peroxiredoxin
Cre11.g467535	115.594	0.0740613	0.174294	0.654767	0.749563			Cre11.g467535	Mitochondrial substrate carrier protein
Cre07.g335400	152.891	0.0733141	0.49998	0.735721	0.801916			Cre07.g335400	(1 of 1) PTHR19211//PTHR19211:SF7 - ATP-BINDING TRANSPORT PROTEIN-RELATED // ABC TRANSPORTER-RELATED PROTEIN
Cre02.g097400	127.635	0.0732874	0.18903	0.675225	0.762687	AT1G13950	eukaryotic elongation factor 5A-1	Cre02.g097400	Eukaryotic initiation factor, eIF-5A	LOC_Os12g32240	eukaryotic translation initiation factor 5A, putative, expressed
Cre17.g738000	187.657	0.0728507	0.225521	0.724278	0.793739	AT3G18470	PLAC8 family protein	Cre17.g738000	Aggregation 2	LOC_Os03g61470	uncharacterized Cys-rich domain containing protein, putative, expressed
Cre08.g378000	130.473	0.0720183	0.189389	0.68624	0.768577	AT1G26110	decapping 5	Cre08.g378000	(1 of 1) K18749 - protein LSM14 (LSM14, RAP55, SCD6)	LOC_Os06g30060	expressed protein
Cre03.g208050	124.868	0.0715841	0.245339	0.745404	0.805624	AT5G10160	Thioesterase superfamily protein	Cre03.g208050	3-hydroxyacyl-[acyl-carrier-protein] dehydratase	LOC_Os08g12840	FabA-like domain containing protein, expressed
Cre06.g250100	102.074	0.0714571	0.183467	0.679798	0.76486	AT4G24280	chloroplast heat shock protein 70-1	Cre06.g250100	Heat shock protein 70B	LOC_Os05g23740	DnaK family protein, putative, expressed
Cre12.g500950	116.707	0.0714253	0.218243	0.722998	0.793739	AT5G45390	CLP protease P4	Cre12.g500950	active subunit of the chloroplast ClpP complex	LOC_Os01g32350	OsClp2 - Putative Clp protease homologue, expressed
Cre12.g556250	92.9795	0.0705119	0.209942	0.717094	0.788229			Cre12.g556250	Septin-like protein
Cre12.g498600	110.784	0.0690573	0.178148	0.682668	0.767302	AT1G07930	GTP binding Elongation factor Tu family protein	Cre12.g498600	Eukaryotic translation elongation factor 1 alpha	LOC_Os03g08050	elongation factor Tu, putative, expressed
Cre16.g673001	22.5069	0.0678467	0.349967	0.802641	0.856514	AT4G27030	fatty acid desaturase A	Cre16.g673001	Low-CO2 inducible protein	LOC_Os08g08850	carotenoid synthesis regulator CarF, putative, expressed
Cre01.g061077	85.7511	0.0671434	0.205855	0.725808	0.794509	AT5G04740	ACT domain-containing protein	Cre01.g061077	predicted protein	LOC_Os08g14440	uridylyltransferase-related, putative, expressed
Cre15.g641600	142.977	0.0646134	0.175036	0.697774	0.777114			Cre15.g641600	(1 of 1) PF09996 - Uncharacterized protein conserved in bacteria (DUF2237) (DUF2237)
Cre17.g734500	99.0053	0.0634442	0.298401	0.801608	0.856245	AT4G11150	vacuolar ATP synthase subunit E1	Cre17.g734500	Vacuolar ATP synthase subunit E	LOC_Os01g46980	vacuolar ATP synthase subunit E, putative, expressed
Cre12.g489700	124.553	0.0630628	0.173205	0.701878	0.780892	AT1G75330	ornithine carbamoyltransferase	Cre12.g489700	Ornithine carbamoyltransferase	LOC_Os02g47590	ornithine carbamoyltransferase, putative, expressed
Cre12.g550400	44.9178	0.0610017	0.484271	0.793945	0.849714	AT1G77370	Glutaredoxin family protein	Cre12.g550400	Glutaredoxin, CPYC type	LOC_Os04g42930	OsGrx_C2.2 - glutaredoxin subgroup I, expressed
Cre06.g309100	113.815	0.0585156	0.191209	0.74503	0.805624	AT3G23990	heat shock protein 60	Cre06.g309100	Chaperonin 60C	LOC_Os10g32550	T-complex protein, putative, expressed
Cre07.g357350	116.948	0.0583343	0.16842	0.716739	0.788229	AT4G01900	GLNB1 homolog	Cre07.g357350	Nitrogen regulatory protein PII	LOC_Os05g04220	nitrogen regulatory protein P-II, putative, expressed
Cre04.g217550	102.916	0.058259	0.184248	0.737587	0.801916	AT3G56150	eukaryotic translation initiation factor 3C	Cre04.g217550	Eukaryotic translation initiation factor 3, subunit C	LOC_Os07g03230	eukaryotic translation initiation factor 3 subunit C, putative, expressed
Cre06.g278188	140.704	0.057315	0.216728	0.774625	0.833101	AT2G02050	NADH-ubiquinone oxidoreductase B18 subunit, putative	Cre06.g278188	NADH:ubiquinone oxidoreductase 10 kDa subunit	LOC_Os03g03770	expressed protein
Cre03.g199000	100.194	0.0553418	0.231379	0.793071	0.849714	AT3G45780	phototropin 1	Cre03.g199000	Phototropin	LOC_Os04g23890	AGC_PVPK_like_kin82y.10 - ACG kinases include homologs to PKA, PKG and PKC, expressed
Cre16.g679800	109.429	0.054681	0.174132	0.741345	0.803973	AT3G23570	alpha/beta-Hydrolases superfamily protein	Cre16.g679800	(1 of 2) PTHR17630//PTHR17630:SF43 - DIENELACTONE HYDROLASE // SUBFAMILY NOT NAMED	LOC_Os05g33110	endo-1,3;1,4-beta-D-glucanase precursor, putative, expressed
Cre06.g278170	124.522	0.0531359	0.427867	0.846235	0.886997			Cre06.g278170	Flagellar Associated Protein 237	LOC_Os03g57460	fasciclin domain containing protein, expressed
Cre11.g474800	39.9274	0.0521083	0.480595	0.826501	0.875165	AT5G46180	ornithine-delta-aminotransferase	Cre11.g474800	Ornithine transaminase	LOC_Os03g44150	aminotransferase, putative, expressed
Cre17.g697350	174.476	0.0488302	0.282415	0.84197	0.886411	AT3G18165	modifier of snc1,4	Cre17.g697350	(1 of 1) K12861 - pre-mRNA-splicing factor SPF27 (BCAS2)	LOC_Os01g16010	BCAS2 protein, putative, expressed
Cre17.g721300	114.681	0.0468049	0.194228	0.797692	0.852893			Cre17.g721300	Mitochondrial F1F0 ATP synthase associated protein 5
Cre16.g679600	99.8166	0.0464666	0.207439	0.809876	0.861721	AT1G09760	U2 small nuclear ribonucleoprotein A	Cre16.g679600	(1 of 1) K11092 - U2 small nuclear ribonucleoprotein A' (SNRPA1)	LOC_Os02g13990	U2 small nuclear ribonucleoprotein A, putative, expressed
Cre06.g278135	85.9757	0.0425689	0.218854	0.832941	0.880286	AT1G09690	Translation protein SH3-like family protein	Cre06.g278135	Cytosolic 80S ribosomal protein L21	LOC_Os10g32820	60S ribosomal protein L21-2, putative, expressed
Cre12.g559250	118.301	0.0422356	0.168614	0.793203	0.849714	AT3G02520	general regulatory factor 7	Cre12.g559250	14-3-3 protein	LOC_Os08g33370	14-3-3 protein, putative, expressed
Cre04.g213250	82.7267	0.0390482	0.258819	0.865538	0.898292	AT1G63770	Peptidase M1 family protein
Cre12.g555250	129.64	0.0389056	0.167983	0.808727	0.861333	AT3G12260	LYR family of Fe/S cluster biogenesis protein	Cre12.g555250	NADH:ubiquinone oxidoreductase B14 subunit	LOC_Os07g44650	LYR motif containing protein, putative, expressed
Cre12.g558100	95.9123	0.0386921	0.198806	0.835515	0.881308	AT1G04870	protein arginine methyltransferase 10	Cre12.g558100	Protein-/Histone-arginine N-methyltransferase	LOC_Os06g05090	methyltransferase domain containing protein, expressed
Cre06.g293582	87.9953	0.0380803	0.260691	0.869406	0.901454	AT1G09620	ATP binding;leucine-tRNA ligases;aminoacyl-tRNA ligases;nucleotide binding;ATP binding;aminoacyl-tRNA ligases			LOC_Os09g32650	leucyl-tRNA synthetase, cytoplasmic, putative, expressed
Cre09.g389430	120.873	0.0365719	0.191173	0.840246	0.885446	AT4G39280	phenylalanyl-tRNA synthetase, putative / phenylalanine--tRNA ligase, putative	Cre09.g389430	(1 of 1) PTHR11538:SF40 - PHENYLALANINE--TRNA LIGASE ALPHA SUBUNIT	LOC_Os10g26130	phenylalanyl-tRNA synthetase, putative, expressed
Cre02.g085900	124.75	0.0363217	0.222354	0.859434	0.894496			Cre02.g085900	Inositol-phosphate phosphatase
Cre13.g592150	144.858	0.036088	0.176885	0.830373	0.878417	AT2G33730	P-loop containing nucleoside triphosphate hydrolases superfamily protein	Cre13.g592150	DEAD/DEAH box helicase, possible nuclear pre-mRNA splicing factor	LOC_Os03g50090	transposon protein, putative, CACTA, En/Spm sub-class, expressed
Cre03.g194400	95.4543	0.0355337	0.191464	0.844046	0.88662	AT2G46280	TGF-beta receptor interacting protein 1	Cre03.g194400	Eukaryotic translation initiation factor 3, subunit I	LOC_Os08g21660	WD domain, G-beta repeat domain containing protein, expressed
Cre07.g344400	93.622	0.0340489	0.185792	0.846569	0.886997			Cre07.g344400	(1 of 3) 1.1.1.95 - Phosphoglycerate dehydrogenase / Phosphoglyceric acid dehydrogenase
Cre17.g724850	91.4381	0.0318527	0.187939	0.857856	0.893702	AT2G19540	Transducin family protein / WD-40 repeat family protein	Cre17.g724850	(1 of 1) K14848 - ribosome assembly protein RRB1 (RRB1, GRWD1)	LOC_Os11g03990	WD domain, G-beta repeat domain containing protein, expressed
Cre11.g468750	129.775	0.0318196	0.227935	0.879395	0.907522	AT3G60810	(1 of 1) PF07386 - Protein of unknown function (DUF1499) (DUF1499)	Cre11.g468750	Conserved in the Plant Lineage and Diatoms	LOC_Os03g64140	expressed protein
Cre09.g411900	72.3379	0.0316982	0.251639	0.888699	0.915402	AT4G32520	serine hydroxymethyltransferase 3	Cre09.g411900	Serine hydroxymethyltransferase
Cre07.g324050	118.934	0.0287587	0.224692	0.889712	0.915585	AT1G26830	cullin 3	Cre07.g324050	Ubiquitin ligase SCF complex subunit Cullin	LOC_Os02g51180	cullin, putative, expressed
Cre12.g523850	103.103	0.0287007	0.197199	0.877489	0.907263	AT3G02090	Insulinase (Peptidase family M16) protein	Cre12.g523850	Mitochondrial processing peptidase beta subunit and Complex III Core I subunit	LOC_Os03g11410	mitochondrial-processing peptidase subunit, mitochondrial precursor, putative, expressed
Cre06.g282500	78.0936	0.0266407	0.214005	0.893616	0.918741	AT2G39460	ribosomal protein L23AA	Cre06.g282500	Cytosolic 80S ribosomal protein L23a	LOC_Os04g42270	60S ribosomal protein L23A, putative, expressed
Cre16.g672750	103.574	0.0241109	0.19946	0.897857	0.920518	AT5G04430	binding to TOMV RNA 1L (long form)	Cre16.g672750	(1 of 2) K14944 - RNA-binding protein Nova (NOVA)	LOC_Os02g57640	KH domain containing protein, putative, expressed
Cre10.g442700	120.087	0.0193825	0.194677	0.916162	0.936654	AT5G67630	P-loop containing nucleoside triphosphate hydrolases superfamily protein	Cre10.g442700	Nucleoside-triphosphatase, RuvB-like protein	LOC_Os06g08770	ruvB-like 2, putative, expressed
Cre01.g051500	87.0027	0.0187444	0.367146	0.947697	0.960835			Cre01.g051500
Cre12.g534700	107.798	0.0171281	0.20332	0.928942	0.947071	AT5G13410	FKBP-like peptidyl-prolyl cis-trans isomerase family protein	Cre12.g534700	peptidyl-prolyl cis-trans isomerase, FKBP-type	LOC_Os07g04160	peptidyl-prolyl cis-trans isomerase, FKBP-type, putative, expressed
Cre16.g679500	101.515	0.0157548	0.220626	0.939145	0.953928	AT5G47890	NADH-ubiquinone oxidoreductase B8 subunit, putative	Cre16.g679500	NADH:ubiquinone oxidoreductase 11 kDa subunit	LOC_Os04g24520	ribosomal protein L51, putative, expressed
Cre12.g513750	173.966	0.0129484	0.304796	0.96174	0.972376	AT1G77370	Glutaredoxin family protein	Cre12.g513750	Glutaredoxin, CPYC type	LOC_Os04g42930	OsGrx_C2.2 - glutaredoxin subgroup I, expressed
Cre06.g283050	92.1437	0.0129384	0.190318	0.943313	0.957275	AT3G54890	photosystem I light harvesting complex gene 1	Cre06.g283050	light-harvesting protein of photosystem I	LOC_Os06g21590	chlorophyll A-B binding protein, putative, expressed
Cre07.g332950	180.418	0.0122248	0.355878	0.96687	0.976663			Cre07.g332950	SF-assemblin
Cre08.g362450	102.182	0.00421763	0.183994	0.981328	0.988537	AT1G76130	alpha-amylase-like 2	Cre08.g362450	Alpha-amylase	LOC_Os01g51754	alpha-amylase precursor, putative, expressed
Cre04.g213251	119.604	0.00162514	0.212913	0.994805	0.997604
Cre15.g638500	91.3567	0.0015506	0.228323	0.995438	0.997604	AT3G27240	Cytochrome C1 family	Cre15.g638500	Ubiquinol:cytochrome c oxidoreductase cytochrome c1	LOC_Os01g70960	cytochrome c1-1, heme protein, mitochondrial precursor, putative, expressed
Cre03.g193750	111.901	0.00121495	0.192494	0.995785	0.997604	AT1G11860	Glycine cleavage T-protein family	Cre03.g193750	Glycine cleavage system, T protein	LOC_Os04g53230	aminomethyltransferase, putative, expressed
Cre17.g696250	116.79	0.000881948	0.195725	0.997632	0.998542	AT3G60240	eukaryotic translation initiation factor 4G	Cre17.g696250	(1 of 2) K03260 - translation initiation factor 4G (EIF4G)	LOC_Os07g36940	eukaryotic translation initiation factor 4G, putative, expressed
Cre08.g372100	96.4936	0.000407554	0.184481	0.999249	0.999249	AT5G02500	heat shock cognate protein 70-1	Cre08.g372100	Heat shock protein 70A	LOC_Os05g38530	DnaK family protein, putative, expressed
Cre10.g460050	73.1003	-0.00109132	0.229991	0.994481	0.997604	AT3G14110	Tetratricopeptide repeat (TPR)-like superfamily protein	Cre10.g460050	FLU protein, chloroplast precursor	LOC_Os01g32730	tetratricopeptide repeat containing protein, putative, expressed
Cre06.g288700	102.622	-0.0022627	0.210591	0.989406	0.994847
Cre01.g011000	93.2378	-0.00293062	0.209368	0.986632	0.992968	AT1G74050	Ribosomal protein L6 family protein	Cre01.g011000	Cytosolic 80S ribosomal protein L6	LOC_Os04g39700	60S ribosomal protein L6, putative, expressed
Cre08.g370450	90.1045	-0.00435734	0.196619	0.979884	0.987989	AT4G26780	Co-chaperone GrpE family protein	Cre08.g370450	Mitochondrial GrpE homolog	LOC_Os08g25090	co-chaperone GrpE protein, putative, expressed
Cre03.g144967	80.1474	-0.00567974	0.215494	0.975895	0.984873	AT3G03060	P-loop containing nucleoside triphosphate hydrolases superfamily protein	Cre03.g144967	(1 of 1) K17681 - ATPase family AAA domain-containing protein 3A/B (ATAD3A_B)	LOC_Os02g46990	AAA-type ATPase family protein, putative, expressed
Cre12.g492600	80.0235	-0.0102194	0.231019	0.959663	0.971172	AT5G06390	FASCICLIN-like arabinogalactan protein 17 precursor	Cre12.g492600	FAS Domain Flagellar Associated Protein 346	LOC_Os03g57460	fasciclin domain containing protein, expressed
Cre11.g478700	77.9243	-0.0127398	0.343803	0.959452	0.971172			Cre11.g478700	Peptidyl-prolyl cis-trans isomerase, FKBP-type
Cre09.g396300	111.626	-0.0142394	0.178068	0.931494	0.948467	AT4G01690	Flavin containing amine oxidoreductase family	Cre09.g396300	Protoporphyrinogen oxidase	LOC_Os01g18320	protoporphyrinogen oxidase, chloroplast precursor, putative, expressed
Cre03.g143887	123.263	-0.0155558	0.199181	0.93204	0.948467	AT4G26300	Arginyl-tRNA synthetase, class Ic	Cre03.g143887	Arginyl-tRNA Synthetase	LOC_Os05g07030	arginyl-tRNA synthetase, putative, expressed
Cre12.g532550	88.3257	-0.0170156	0.193398	0.923887	0.943672	AT3G24830	Ribosomal protein L13 family protein	Cre12.g532550	Cytosolic 80S ribosomal protein L13a	LOC_Os07g01870	ribosomal protein L13, putative, expressed
Cre03.g169400	113.507	-0.0183994	0.172601	0.909478	0.931557	AT3G62830	NAD(P)-binding Rossmann-fold superfamily protein	Cre03.g169400	UDP-glucuronic acid decarboxylase for UDP-Xylose synthesis	LOC_Os01g21320	NAD dependent epimerase/dehydratase family domain containing protein, expressed
Cre06.g250250	99.6704	-0.0193435	0.431228	0.93781	0.953455	AT1G12840	vacuolar ATP synthase subunit C (VATC) / V-ATPase C subunit / vacuolar proton pump C subunit (DET3)	Cre06.g250250	Vacuolar ATP synthase subunit C	LOC_Os05g51530	vacuolar ATP synthase subunit C, putative, expressed
Cre14.g621450	77.3979	-0.0212077	0.276397	0.926081	0.945033	AT5G39740	ribosomal protein L5 B	Cre14.g621450	Cytosolic 80S ribosomal protein L5	LOC_Os01g67134	ribosomal L18p/L5e family protein, putative, expressed
Cre01.g009350	96.9615	-0.0234016	0.197628	0.897862	0.920518	AT5G08170	porphyromonas-type peptidyl-arginine deiminase family protein	Cre01.g009350	Agmatine iminohydrolase	LOC_Os04g39210	agmatine deiminase, putative, expressed
Cre17.g738300	96.8359	-0.0265959	0.222465	0.894613	0.918905	AT4G00810	60S acidic ribosomal protein family	Cre17.g738300	Acidic ribosomal protein P1	LOC_Os08g02340	60S acidic ribosomal protein, putative, expressed
Cre04.g214150	61.6923	-0.0266482	0.300674	0.913336	0.934636	AT5G54770	thiazole biosynthetic enzyme, chloroplast (ARA6) (THI1) (THI4)	Cre04.g214150	Thiazole biosynthetic enzyme	LOC_Os07g34570	FAD dependent oxidoreductase domain containing protein, expressed
Cre16.g675500	113.847	-0.027008	0.177635	0.871171	0.902431	AT5G45680	FK506-binding protein 13	Cre16.g675500	Peptidyl-prolyl cis-trans isomerase, FKBP-type	LOC_Os06g45340	peptidyl-prolyl cis-trans isomerase, FKBP-type, putative, expressed
Cre07.g340350	118.456	-0.0283008	0.20203	0.878834	0.907522			Cre07.g340350	Mitochondrial F1F0 ATP synthase associated protein 1
Cre13.g589870	85.1485	-0.0289824	0.21935	0.884086	0.911505			Cre13.g589870	(1 of 18) 3.1.4.17 - 3',5'-cyclic-nucleotide phosphodiesterase / Cyclic AMP phosphodiesterase
Cre11.g467556	106.513	-0.0300173	0.188171	0.864249	0.897804			Cre11.g467556
Cre12.g535851	97.0463	-0.030918	0.191404	0.861898	0.896211	AT2G18020	Ribosomal protein L2 family	Cre12.g535851	Cytosolic 80S ribosomal protein L8	LOC_Os12g38000	60S ribosomal protein L8, putative, expressed
Cre06.g293250	105.853	-0.0311862	0.185117	0.857158	0.893702			Cre06.g293250	(1 of 2) K18272 - protein XRP2 (RP2)
Cre01.g054500	118.815	-0.0355274	0.201887	0.848442	0.888112			Cre01.g054500	(1 of 1) 1.6.1.2 - NAD(P)(+) transhydrogenase (Re/Si-specific) / Transhydrogenase
Cre03.g177200	120.224	-0.0364255	0.166853	0.817649	0.867467			Cre03.g177200	RNA-binding protein C3, CELF family, subunit of CHLAMY1	LOC_Os07g46820	CUG-BP- and ETR-3-like factor 5, putative, expressed
Cre17.g719900	120.04	-0.0377123	0.22232	0.851293	0.890247	AT5G26570	catalytics;carbohydrate kinases;phosphoglucan, water dikinases	Cre17.g719900	phosphoglucan water dikinase	LOC_Os12g20150	phosphoglucan, water dikinase, chloroplast precursor, putative, expressed
Cre12.g490500	94.1501	-0.0389416	0.240741	0.855485	0.893702	AT5G58250	(1 of 1) PF10674 - Protein of unknown function (DUF2488) (Ycf54)	Cre12.g490500	Conserved in the Green Lineage	LOC_Os03g21370	expressed protein
Cre16.g652550	71.4632	-0.0398799	0.329125	0.877202	0.907263	AT5G54600	Translation protein SH3-like family protein	Cre16.g652550	Chloroplast ribosomal protein L24	LOC_Os06g46930	ribosomal protein L24, putative, expressed
Cre07.g349200	95.7817	-0.0413282	0.47222	0.857664	0.893702			Cre07.g349200
Cre12.g537800	78.2881	-0.0414128	0.217217	0.834285	0.880857	AT2G44120	Ribosomal protein L30/L7 family protein	Cre12.g537800	Cytosolic 80S ribosomal protein L7	LOC_Os08g13690	60S ribosomal protein L7, putative, expressed
Cre16.g664550	94.2286	-0.0418095	0.199586	0.820795	0.869963	AT4G37930	serine transhydroxymethyltransferase 1	Cre16.g664550	Serine hydroxymethyltransferase	LOC_Os03g52840	serine hydroxymethyltransferase, mitochondrial precursor, putative, expressed
Cre06.g293150	102.376	-0.042128	0.182941	0.806158	0.859432			Cre06.g293150	Phosphoglycerate mutase
Cre06.g257950	64.8544	-0.0465383	0.274145	0.842865	0.886504	AT2G30970	aspartate aminotransferase 1	Cre06.g257950	aspartate aminotransferase	LOC_Os02g14110	aminotransferase, classes I and II, domain containing protein, expressed
Cre16.g651923	127.498	-0.0474936	0.289459	0.844592	0.88662	AT1G06820	carotenoid isomerase	Cre16.g651923	(1 of 1) PTHR10668//PTHR10668:SF5 - PHYTOENE DEHYDROGENASE // BIOGENESIS OF LYSOSOME-RELATED ORGANELLES COMPLEX 1 SUBUNIT 2	LOC_Os11g36440	amine oxidase, flavin-containing, domain containing protein, expressed
Cre09.g415550	113.23	-0.0489714	0.172996	0.764308	0.82362			Cre09.g415550	Mitochondrial F1F0 ATP synthase associated protein 2
Cre07.g328900	94.9153	-0.0510254	0.19428	0.777533	0.834593			Cre07.g328900	Calcium/calmodulin-dependent protein kinase
Cre10.g452450	106.363	-0.0510694	0.186569	0.770074	0.829019	AT1G06950	translocon at the inner envelope membrane of chloroplasts 110	Cre10.g452450	110 kDa translocon at the inner membrane of chloroplasts	LOC_Os10g35010	ATTIC110/TIC110, putative, expressed
Cre03.g145747	66.4886	-0.0518983	0.245845	0.811708	0.862451	AT1G48850	chorismate synthase, putative / 5-enolpyruvylshikimate-3-phosphate phospholyase, putative	Cre03.g145747	Chorismate synthase	LOC_Os03g14990	chorismate synthase 2, chloroplast precursor, putative, expressed
Cre06.g275050	122.943	-0.053134	0.255156	0.812135	0.862451	AT1G78660	gamma-glutamyl hydrolase 1	Cre06.g275050	Gamma-glutamyl hydrolase	LOC_Os05g44130	gamma-glutamyl hydrolase precursor, putative, expressed
Cre12.g552200	128.075	-0.0559617	0.175545	0.735462	0.801916	AT3G46970	alpha-glucan phosphorylase 2	Cre12.g552200	Starch phosphorylase	LOC_Os01g63270	alpha-glucan phosphorylast isozyme, putative, expressed
Cre04.g214500	106.648	-0.0594813	0.197077	0.745034	0.805624	AT1G54340	isocitrate dehydrogenase	Cre04.g214500	Isocitrate dehydrogenase, NADP-dependent	LOC_Os05g49760	dehydrogenase, putative, expressed
Cre17.g721500	109.399	-0.0599664	0.173711	0.714736	0.787969	AT1G32900	UDP-Glycosyltransferase superfamily protein	Cre17.g721500	Granule-bound starch synthase I	LOC_Os06g04200	starch synthase, putative, expressed
Cre03.g178250	124.452	-0.0604157	0.237805	0.776255	0.834037	AT3G03070	NADH-ubiquinone oxidoreductase-related	Cre03.g178250	NADH:ubiquinone oxidoreductase 16.3 kDa subunit	LOC_Os08g06430	mitochondrial NADH-ubiquinone oxidoreductase, putative, expressed
Cre12.g513200	114.024	-0.0680364	0.177754	0.684553	0.767848	AT2G36530	Enolase	Cre12.g513200	Enolase	LOC_Os09g20820	enolase, putative, expressed
Cre06.g285401	95.5937	-0.0708639	0.235142	0.737006	0.801916			Cre06.g285401	Histone-like Flagellar Associated protein
Cre06.g284750	104.25	-0.0711227	0.179343	0.673899	0.762687	AT1G18070	Translation elongation factor EF1A/initiation factor IF2gamma family protein	Cre06.g284750	Translation elongation factor Tu family protein	LOC_Os04g20220	elongation factor Tu, putative, expressed
Cre13.g605650	128.341	-0.0741415	0.206324	0.696457	0.776436	AT1G74920	aldehyde dehydrogenase 10A8	Cre13.g605650	Aldehyde dehydrogenase	LOC_Os08g32870	aldehyde dehydrogenase, putative, expressed
Cre06.g308500	105.764	-0.0745321	0.192599	0.67821	0.763857	AT3G27740	carbamoyl phosphate synthetase A	Cre06.g308500	Carbamoyl phosphate synthase, small subunit	LOC_Os02g47850	class I glutamine amidotransferase, putative, expressed
Cre13.g587050	111.739	-0.0750301	0.181399	0.659897	0.75172	AT3G26618	eukaryotic release factor 1-3	Cre13.g587050	Eukaryotic release factor	LOC_Os03g49580	eukaryotic peptide chain release factor subunit 1-1, putative, expressed
Cre07.g343700	132.938	-0.0763706	0.245516	0.726429	0.794509	AT5G55070	Dihydrolipoamide succinyltransferase	Cre07.g343700	Dihydrolipoamide succinyltransferase, oxoglutarate dehydrogenase E2 component	LOC_Os04g32330	dihydrolipoyllysine-residue succinyltransferase component of 2-oxoglutarate dehydrogenase complex, mitochondrial precursor, putative, expressed
Cre16.g695050	111.315	-0.0766291	0.265077	0.738786	0.802424	AT3G06860	multifunctional protein 2	Cre16.g695050	3-hydroxyacyl-CoA dehydrogenase	LOC_Os01g24680	3-hydroxyacyl-CoA dehydrogenase, putative, expressed
Cre13.g581600	103.474	-0.0781925	0.211685	0.687305	0.768577			Cre13.g581600	Mitochondrial F1F0 ATP synthase associated protein 4
Cre06.g298650	103.215	-0.0794316	0.191371	0.656625	0.750331	AT1G54270	eif4a-2	Cre06.g298650	Eukaryotic initiation factor 4A	LOC_Os02g05330	DEAD-box ATP-dependent RNA helicase, putative, expressed
Cre07.g326950	97.7308	-0.0794687	0.235507	0.707008	0.785675			Cre07.g326950	(1 of 2) K15437 - aminoacyl tRNA synthase complex-interacting multifunctional protein 1 (AIMP1, ARC1)
Cre11.g467769	86.9636	-0.0807799	0.244593	0.710312	0.786827			Cre11.g467769
Cre02.g081250	88.5255	-0.0821608	0.256863	0.715422	0.787969	AT3G46780	plastid transcriptionally active 16	Cre02.g081250		LOC_Os05g22614	PTAC16, putative, expressed
Cre08.g358556	93.7273	-0.0836412	0.190284	0.637978	0.735922	AT3G43980	Ribosomal protein S14p/S29e family protein	Cre08.g358556	Cytosolic 80S ribosomal protein S29	LOC_Os03g56241	40S ribosomal protein S29, putative, expressed
Cre12.g485800	97.747	-0.0840582	0.183044	0.624861	0.726204	AT5G42270	FtsH extracellular protease family	Cre12.g485800	FtsH-like membrane ATPase/metalloprotease	LOC_Os06g51029	OsFtsH1 FtsH protease, homologue of AtFtsH1/5, expressed
Cre13.g590750	40.4236	-0.0851454	0.428501	0.748835	0.808535	AT5G59910	Histone superfamily protein	Cre13.g590750	Histone H2B	LOC_Os01g05970	OsFBO1 - F-box and other domain containing protein, expressed
Cre10.g435800	87.8737	-0.086785	0.205194	0.646925	0.743896	AT1G09340	chloroplast RNA binding	Cre10.g435800	Chloroplast stem-loop-binding protein 41b	LOC_Os12g23180	3-beta hydroxysteroid dehydrogenase/isomerase family protein, putative, expressed
Cre12.g512600	97.5781	-0.08681	0.209357	0.652172	0.747578	AT3G05590	ribosomal protein L18	Cre12.g512600	Cytosolic 80S ribosomal protein L18	LOC_Os03g22180	60S ribosomal protein L18-3, putative, expressed
Cre13.g562850	92.2427	-0.0885884	0.195046	0.62561	0.726204	AT2G20890	photosystem II reaction center PSB29 protein	Cre13.g562850	Chloroplast-localized protein similar to Arabidopsis Thylakoid Formation1	LOC_Os07g37250	THYLAKOID FORMATION1, chloroplast precursor, putative, expressed
Cre02.g143050	75.2752	-0.089494	0.345554	0.73635	0.801916	AT2G27710	60S acidic ribosomal protein family	Cre02.g143050	Acidic ribosomal protein P2	LOC_Os05g37330	60S acidic ribosomal protein, putative, expressed
Cre10.g433000	91.2762	-0.0912833	0.471185	0.707609	0.785675	AT3G48110	glycine-tRNA ligases	Cre10.g433000	Glycyl-tRNA synthetase	LOC_Os06g01400	glycyl-tRNA synthetase 2, chloroplast/mitochondrial precursor, putative, expressed
Cre09.g396800	117.202	-0.0916353	0.207104	0.63121	0.729649			Cre09.g396800	Predicted protein of CSE family
Cre03.g154950	111.888	-0.0929574	0.19233	0.605413	0.708036	AT5G45020	Glutathione S-transferase family protein	Cre03.g154950	Glutathione S-transferase	LOC_Os02g21460	uncharacterized protein yqjG, putative, expressed
Cre12.g516450	146.047	-0.0966731	0.260784	0.671543	0.761434			Cre12.g516450	Gamma carbonic anhydrase
Cre02.g142800	120.046	-0.0973799	0.1786	0.562855	0.671144	AT3G06730	Thioredoxin z	Cre02.g142800	thioredoxin-related protein	LOC_Os08g29110	thioredoxin, putative, expressed
Cre01.g054150	75.1712	-0.0994918	0.22508	0.626243	0.726204	AT2G41680	NADPH-dependent thioredoxin reductase C	Cre01.g054150	NADPH-dependent thioredoxin reductase	LOC_Os07g46410	bifunctional thioredoxin reductase/thioredoxin, putative, expressed
Cre06.g259850	67.08	-0.0996975	0.393456	0.714365	0.787969			Cre06.g259850	Putative chloroplast ribosomal protein L29
Cre16.g676314	115.163	-0.100575	0.220238	0.615985	0.718104	AT1G10840	translation initiation factor 3 subunit H1	Cre16.g676314	Eukaryotic translation initiation factor 3, subunit H	LOC_Os04g30780	eukaryotic translation initiation factor 3 subunit H, putative, expressed
Cre06.g293850	92.976	-0.103381	0.203821	0.583195	0.686443	AT3G48680	gamma carbonic anhydrase-like 2	Cre06.g293850	Gamma carbonic anhydrase	LOC_Os02g30460	uncharacterized protein MJ0304, putative, expressed
Cre14.g630100	99.9114	-0.104138	0.199623	0.573827	0.676869	AT3G49010	breast basic conserved 1	Cre14.g630100	Cytosolic 80S ribosomal protein L12	LOC_Os03g37970	ribosomal protein L13, putative, expressed
Cre17.g723650	102.709	-0.104465	0.212681	0.592456	0.695655	AT2G33150	peroxisomal 3-ketoacyl-CoA thiolase 3	Cre17.g723650	Acetyl-CoA acyltransferase	LOC_Os02g57260	3-ketoacyl-CoA thiolase, peroxisomal precursor, putative, expressed
Cre12.g495750	136.598	-0.104872	0.278018	0.659233	0.75172
Cre12.g484700	94.8944	-0.106182	0.18988	0.549731	0.659797	AT5G08060		Cre12.g484700
Cre16.g654500	136.174	-0.107675	0.171181	0.506593	0.622917	AT2G39990	eukaryotic translation initiation factor 2	Cre16.g654500	Eukaryotic translation initiation factor 3, subunit F	LOC_Os05g01450	eukaryotic translation initiation factor 3 subunit F, putative, expressed
Cre02.g145800	87.9164	-0.10799	0.200778	0.561765	0.670573	AT5G43330	Lactate/malate dehydrogenase family protein	Cre02.g145800	NAD-dependent malate dehydrogenase	LOC_Os10g33800	lactate/malate dehydrogenase, putative, expressed
Cre09.g406600	58.8071	-0.108177	0.340557	0.683466	0.767413			Cre09.g406600
Cre08.g358580	120.493	-0.111812	0.170531	0.488935	0.605374	AT1G29900	carbamoyl phosphate synthetase B	Cre08.g358580	Carbamoyl phosphate synthase, large subunit	LOC_Os01g38970	carbamoyl-phosphate synthase large chain, putative, expressed
Cre01.g014350	122.402	-0.11385	0.181315	0.504391	0.621006	AT3G52960	Thioredoxin superfamily protein	Cre01.g014350	Peroxiredoxin, type II	LOC_Os06g42000	peroxiredoxin, putative, expressed
Cre01.g044800	82.9299	-0.116863	0.210931	0.546753	0.657827			Cre01.g044800	Pyruvate-formate lyase
Cre09.g408200	82.1713	-0.116916	0.3156	0.648574	0.744232	AT4G31580	serine/arginine-rich 22	Cre09.g408200	Serine/arginine-rich pre-mRNA splicing factor	LOC_Os02g39720	splicing factor, arginine/serine-rich 7, putative, expressed
Cre03.g178450	94.5428	-0.118102	0.22673	0.565545	0.672889	AT1G23100	GroES-like family protein	Cre03.g178450	Chaperonin 10	LOC_Os03g25050	chaperonin, putative, expressed
Cre03.g206600	89.6889	-0.119324	0.22016	0.552242	0.661399	AT3G23940	dehydratase family	Cre03.g206600	Acetohydroxyacid dehydratase	LOC_Os08g44530	dihydroxy-acid dehydratase, putative, expressed
Cre05.g241950	20.0531	-0.127732	0.367781	0.639842	0.736523	AT5G57490	voltage dependent anion channel 4	Cre05.g241950	Voltage-dependent anion-selective channel protein	LOC_Os03g04460	outer mitochondrial membrane porin, putative, expressed
Cre16.g685573	124.757	-0.128559	0.249628	0.561192	0.670573			Cre16.g685573	Flagellar Associated Protein 214
Cre06.g257500	134.054	-0.129732	0.183835	0.452298	0.571895			Cre06.g257500	14-3-3 protein
Cre13.g567450	103.993	-0.13142	0.457803	0.613177	0.715591	AT1G06760	winged-helix DNA-binding transcription factor family protein	Cre13.g567450	Histone H1	LOC_Os07g08710	AT hook-containing DNA-binding protein, putative, expressed
Cre11.g467350	120.124	-0.13235	0.197089	0.469377	0.587122			Cre11.g467350	Acyl-CoA oxidase/dehydrogenase
Cre17.g720050	98.2656	-0.13253	0.188752	0.453032	0.571895	AT2G30950	FtsH extracellular protease family	Cre17.g720050	membrane AAA-metalloprotease, chloroplast	LOC_Os06g45820	OsFtsH2 FtsH protease, homologue of AtFtsH2/8, expressed
Cre09.g402300	132.518	-0.136047	0.240739	0.527558	0.641609			Cre09.g402300	Mitochondrial F1F0 ATP synthase associated protein 8
Cre17.g729800	97.7563	-0.138567	0.215095	0.481949	0.598752	AT2G28800	63 kDa inner membrane family protein	Cre17.g729800	ALBINO3-like translocon protein	LOC_Os01g05800	inner membrane protein, putative, expressed
Cre12.g514850	105.041	-0.139707	0.211095	0.471877	0.589577	AT2G04030	Chaperone protein htpG family protein	Cre12.g514850	Heat shock protein 90C	LOC_Os09g29840	heat shock protein, putative, expressed
Cre01.g055453	88.9059	-0.139887	0.25099	0.528565	0.642121	AT5G16290	VALINE-TOLERANT 1	Cre01.g055453	Acetolactate synthase, small subunit	LOC_Os11g14950	ACT domain containing protein, expressed
Cre11.g467767	124.309	-0.140866	0.255866	0.530705	0.644008	AT3G03100	NADH:ubiquinone oxidoreductase, 17.2kDa subunit	Cre11.g467767	NADH:ubiquinone oxidoreductase 18 kDa subunit	LOC_Os10g42840	NADH dehydrogenase 1 alpha subcomplex subunit 12, putative, expressed
Cre10.g444700	94.828	-0.145057	0.22643	0.479935	0.596926	AT2G36390	starch branching enzyme 2.1	Cre10.g444700	Starch Branching Enzyme	LOC_Os02g32660	1,4-alpha-glucan-branching enzyme, chloroplast precursor, putative, expressed
Cre13.g567850	90.5684	-0.145887	0.316455	0.571697	0.676869	AT3G03920	H/ACA ribonucleoprotein complex, subunit Gar1/Naf1 protein	Cre13.g567850	(1 of 1) K11128 - H/ACA ribonucleoprotein complex subunit 1 (GAR1, NOLA1)	LOC_Os11g37080	h/ACA ribonucleoprotein complex subunit 1-like protein 1, putative, expressed
Cre01.g040000	63.0365	-0.147246	0.33536	0.578016	0.681078	AT3G49910	Translation protein SH3-like family protein	Cre01.g040000	Cytosolic 80S ribosomal protein L26	LOC_Os01g04730	ribosomal protein L24, putative, expressed
Cre06.g289550	99.0107	-0.14948	0.216974	0.450951	0.571239	AT4G18100	Ribosomal protein L32e	Cre06.g289550	Cytosolic 80S ribosomal protein L32	LOC_Os09g32500	60S ribosomal protein L32, putative, expressed
Cre08.g367400	168.14	-0.151925	0.272415	0.518343	0.633641			Cre08.g367500	Stress-related chlorophyll a/b binding protein 2
Cre10.g420750	71.6917	-0.153614	0.333844	0.561025	0.670573	AT1G77940	Ribosomal protein L7Ae/L30e/S12e/Gadd45 family protein	Cre10.g420750	Cytosolic 80S ribosomal protein L30	LOC_Os01g16890	ribosomal protein L7Ae, putative, expressed
Cre09.g396100	77.431	-0.153695	0.302367	0.540659	0.653197			Cre09.g396100	Pherophorin-chlamydomonas homolog 15
Cre08.g364800	74.6888	-0.155577	0.351408	0.563996	0.671773	AT1G74260	purine biosynthesis 4	Cre08.g364800	(1 of 1) 6.3.5.3 - Phosphoribosylformylglycinamidine synthase / Phosphoribosylformylglycinamidine synthetase	LOC_Os01g66500	phosphoribosylformylglycinamidine synthase, putative, expressed
Cre16.g685550	89.2951	-0.156329	0.192177	0.383456	0.50257	AT3G59760	O-acetylserine (thiol) lyase isoform C	Cre16.g685550	O-acetylserine (Thiol)-lyase/cysteine synthase or Cysteine Synthase	LOC_Os03g53650	cysteine synthase, putative, expressed
Cre09.g416150	97.3301	-0.157107	0.247541	0.474834	0.592598			Cre09.g416150	Mitochondrial F1F0 ATP synthase associated protein 7
Cre12.g493250	110.67	-0.157907	0.179379	0.350038	0.470578			Cre12.g493250	Flagellar Associated Protein 358
Cre01.g020305	76.0772	-0.161371	0.351192	0.549656	0.659797			Cre01.g020305	Succinate dehydrogenase subunit D
Cre03.g164600	122.836	-0.162865	0.207311	0.394213	0.514823			Cre03.g164600	P-type ATPase/cation transporter, plasma membrane
Cre03.g176250	90.8078	-0.165926	0.206553	0.38404	0.502735	AT3G28715	ATPase, V0/A0 complex, subunit C/D	Cre03.g176250	Vacuolar ATP synthase subunit D	LOC_Os01g40470	vacuolar ATP synthase subunit d, putative, expressed
Cre05.g244901	128.151	-0.168182	0.205389	0.375248	0.496743	AT1G14450	NADH dehydrogenase (ubiquinone)s	Cre05.g244901	NADH-ubiquinone oxidoreductase B12 subunit
Cre02.g143307	116.434	-0.168442	0.176276	0.311362	0.434594	AT5G50920	CLPC homologue 1			LOC_Os04g32560	ATP-dependent Clp protease ATP-binding subunit clpA homolog CD4B,chloroplast precursor, putative, expressed
Cre11.g467755	138.83	-0.169912	0.25939	0.455083	0.573164	AT2G34460	NAD(P)-binding Rossmann-fold superfamily protein	Cre11.g467755	Extended short-chain dehydrogenase
Cre18.g749447	102.659	-0.171861	0.186432	0.325417	0.446787	AT4G19710	aspartate kinase-homoserine dehydrogenase ii	Cre18.g749447	Bifunctional aspartate kinase/homoserine dehydrogenase	LOC_Os08g25390	bifunctional aspartokinase/homoserine dehydrogenase, chloroplast precursor, putative, expressed
Cre12.g486100	177.205	-0.172223	0.247391	0.433172	0.555128	AT1G02560	nuclear encoded CLP protease 5	Cre12.g486100	active subunit of the chloroplast ClpP complex	LOC_Os03g19510	OsClp4 - Putative Clp protease homologue, expressed
Cre07.g321400	208.879	-0.176911	0.319853	0.494285	0.609933			Cre07.g321400	Membrane-associated hydroxyproline-rich glycoprotein 6
Cre15.g641200	104.923	-0.177111	0.209208	0.35781	0.479287	AT4G03115	Mitochondrial substrate carrier family protein	Cre15.g641200	Mitochondrial substrate carrier protein	LOC_Os12g34870	mitochondrial carrier protein, putative, expressed
Cre19.g750547	90.2475	-0.177201	0.218908	0.375387	0.496743			Cre19.g750547	thylakoid NADH dehydrogenase
Cre07.g356350	86.4285	-0.181787	0.201938	0.331099	0.452459	AT4G15560	Deoxyxylulose-5-phosphate synthase	Cre07.g356350	1-deoxy-D-xylulose 5-phosphate synthase, chloroplast precursor	LOC_Os05g33840	transketolase, putative, expressed
Cre04.g222700	104.716	-0.183713	0.196189	0.314211	0.436796			Cre04.g222700	Elongation Factor 3 and ABC transporter
Cre09.g397697	100.013	-0.184034	0.182569	0.283502	0.399745	AT3G09630	Ribosomal protein L4/L1 family	Cre09.g397697	Ribosomal protein L4	LOC_Os07g08330	ribosomal protein L4, putative, expressed
Cre03.g198950	106.011	-0.184047	0.195274	0.311429	0.434594	AT1G77090	Mog1/PsbP/DUF1795-like photosystem II reaction center PsbP family protein	Cre03.g198950	Conserved in the Green Lineage	LOC_Os12g08830	thylakoid lumenal 29.8 kDa protein, putative, expressed
Cre06.g308250	92.0988	-0.184737	0.257158	0.413743	0.53384	AT2G17360	Ribosomal protein S4 (RPS4A) family protein	Cre06.g308250	Cytosolic 80S ribosomal protein S4	LOC_Os02g01560	40S ribosomal protein S4, putative, expressed
Cre12.g522600	133.409	-0.186479	0.192058	0.298134	0.418227	AT4G10040	cytochrome c-2	Cre12.g522600	mitochondrial cytochrome c	LOC_Os05g34770	cytochrome c, putative, expressed
Cre12.g544450	46.2306	-0.189353	0.457075	0.485121	0.601331			Cre12.g544450	Predicted protein of CSE family
Cre01.g019850	146.808	-0.189675	0.272588	0.420582	0.54124	AT1G07510	FTSH protease 10	Cre01.g019850	FtsH-like ATPase/metalloprotease	LOC_Os05g38400	OsFtsH8 FtsH protease, homologue of AtFtsH3/10, expressed
Cre11.g467668	95.1412	-0.190697	0.260827	0.403547	0.522723
Cre02.g098250	100.696	-0.191723	0.182424	0.263523	0.376412	AT3G03890	FMN binding	Cre02.g098250	Pyridoxamine 5'-phosphate oxidase-like protein
Cre12.g496750	112.728	-0.191822	0.256193	0.395071	0.514856	AT1G16700	Alpha-helical ferredoxin	Cre12.g496750	NADH:ubiquinone oxidoreductase subunit 8	LOC_Os03g56300	4Fe-4S binding domain containing protein, expressed
Cre17.g701500	121.083	-0.194008	0.201732	0.29912	0.419074	AT3G44110	DNAJ homologue 3	Cre17.g701500	DnaJ-like protein	LOC_Os03g44620	chaperone protein dnaJ, putative, expressed
Cre06.g269050	108.232	-0.196282	0.182287	0.251854	0.363041	AT3G18890	NAD(P)-binding Rossmann-fold superfamily protein	Cre06.g269050	possible chloroplast protein translocon component Tic62	LOC_Os10g01044	isoflavone reductase, putative, expressed
Cre01.g004450	117.851	-0.197581	0.223794	0.3314	0.452459			Cre01.g004450	conserved expressed membrane protein	LOC_Os03g48920	DUF1517 domain containing protein, putative, expressed
Cre01.g051900	106.464	-0.199156	0.221313	0.322327	0.443636	AT5G13430	Ubiquinol-cytochrome C reductase iron-sulfur subunit	Cre01.g051900	Rieske iron-sulfur protein of mitochondrial ubiquinol-cytochrome c reductase	LOC_Os02g32120	cytochrome b-c1 complex subunit Rieske, mitochondrial precursor, putative, expressed
Cre06.g290950	104.858	-0.20159	0.218206	0.311782	0.434594	AT2G37270	ribosomal protein 5B	Cre06.g290950	Cytosolic 80S ribosomal protein S5	LOC_Os01g01060	40S ribosomal protein S5, putative, expressed
Cre02.g075700	98.7378	-0.201863	0.187972	0.251218	0.362614	AT4G02230	Ribosomal protein L19e family protein	Cre02.g075700	Cytosolic 80S ribosomal protein L19	LOC_Os03g21940	60S ribosomal protein L19-3, putative, expressed
Cre16.g680000	111.39	-0.201877	0.190901	0.257547	0.368837	AT5G13450	delta subunit of Mt ATP synthase	Cre16.g680000	Mitochondrial ATP synthase subunit 5, OSCP subunit	LOC_Os06g43850	ATP synthase F1, delta subunit family protein, putative, expressed
Cre06.g295450	98.0587	-0.202787	0.189453	0.252266	0.363041	AT1G68010	hydroxypyruvate reductase	Cre06.g295450	Hydroxypyruvate reductase	LOC_Os02g01150	erythronate-4-phosphate dehydrogenase domain containing protein, expressed
Cre01.g021600	124.279	-0.204049	0.167983	0.200501	0.302544	AT3G06480	DEAD box RNA helicase family protein	Cre01.g021600	DEAD-box RNA helicase	LOC_Os11g46240	retrotransposon protein, putative, unclassified, expressed
Cre01.g047750	103.822	-0.211511	0.212723	0.278626	0.3949	AT2G34480	Ribosomal protein L18ae/LX family protein	Cre01.g047750	Cytosolic 80S ribosomal protein L18a	LOC_Os05g49030	60S ribosomal protein L18a, putative, expressed
Cre05.g237400	113.045	-0.212496	0.207594	0.266788	0.380086	AT3G53580	diaminopimelate epimerase family protein	Cre05.g237400	Diaminopimelate epimerase	LOC_Os12g37960	diaminopimelate epimerase, chloroplast precursor, putative, expressed
Cre03.g204250	108.895	-0.212651	0.176593	0.201833	0.304136	AT4G13940	S-adenosyl-L-homocysteine hydrolase	Cre03.g204250	S-Adenosyl homocysteine hydrolase	LOC_Os11g26850	erythronate-4-phosphate dehydrogenase, putative, expressed
Cre01.g066917	75.8938	-0.214571	0.269359	0.358701	0.479287	AT2G05100	photosystem II light harvesting complex gene 2.1	Cre01.g066917	Light-harvesting Chlorophyll a/b binding protein of LHCII	LOC_Os03g39610	chlorophyll A-B binding protein, putative, expressed
Cre10.g459250	98.509	-0.214889	0.190911	0.228112	0.334543	AT1G07070	Ribosomal protein L35Ae family protein	Cre10.g459250	Cytosolic 80S ribosomal protein L35a	LOC_Os02g54470	60S ribosomal protein L35a-3, putative, expressed
Cre09.g387726	107.42	-0.216715	0.184484	0.210502	0.313325	AT5G11520	aspartate aminotransferase 3	Cre09.g387726	Aspartate aminotransferase	LOC_Os01g55540	aminotransferase, classes I and II, domain containing protein, expressed
Cre13.g568650	92.1356	-0.219263	0.25673	0.33165	0.452459	AT4G34670	Ribosomal protein S3Ae	Cre13.g568650	Cytosolic 80S ribosomal protein S3a	LOC_Os12g21798	40S ribosomal protein S3a, putative, expressed
Cre12.g494050	77.2158	-0.220029	0.292853	0.373198	0.49504	AT4G10450	Ribosomal protein L6 family	Cre12.g494050	Cytosolic 80S ribosomal protein L9	LOC_Os02g01332	ribosomal protein L6, putative, expressed
Cre13.g565450	102.043	-0.220984	0.194397	0.222278	0.327301	AT1G36280	L-Aspartase-like family protein	Cre13.g565450	Adenylosuccinate lyase	LOC_Os03g19930	adenylosuccinate lyase, putative, expressed
Cre06.g278148	126.362	-0.22221	0.192168	0.215133	0.318061	AT1G17650	glyoxylate reductase 2	Cre06.g278148	(1 of 2) K18121 - glyoxylate/succinic semialdehyde reductase (GLYR)	LOC_Os01g39270	NAD binding domain of 6-phosphogluconate dehydrogenase containing protein, expressed
Cre13.g567700	78.7016	-0.222445	0.229046	0.2832	0.399745	AT1G52740	histone H2A protein 9	Cre13.g567700	Histone H2A variant	LOC_Os03g06670	Core histone H2A/H2B/H3/H4 domain containing protein, putative, expressed
Cre09.g389689	99.395	-0.226544	0.214822	0.249712	0.360914	AT1G14810	semialdehyde dehydrogenase family protein	Cre09.g389689	Aspartate semialdehyde dehydrogenase	LOC_Os03g55280	semialdehyde dehydrogenase, NAD binding domain containing protein, putative, expressed
Cre02.g091100	76.8919	-0.228296	0.271828	0.332023	0.452459	AT4G16720	Ribosomal protein L23/L15e family protein	Cre02.g091100	Cytosolic 80S ribosomal protein L15	LOC_Os05g19370	60S ribosomal protein L15, putative, expressed
Cre11.g467573	87.6339	-0.230321	0.323626	0.379073	0.499812	AT1G61520	photosystem I light harvesting complex gene 3	Cre11.g467573	light-harvesting chlorophyll-a/b protein of photosystem I (Type III)	LOC_Os02g10390	chlorophyll A-B binding protein, putative, expressed
Cre16.g675637	99.447	-0.235122	0.190651	0.186629	0.284782	AT4G26840	small ubiquitin-like modifier 1	Cre16.g675637	Small ubiquitin-like modifier	LOC_Os01g68940	ubiquitin family domain containing protein, expressed
Cre12.g528000	127.33	-0.235918	0.169257	0.141434	0.227497	AT1G69800	Cystathionine beta-synthase (CBS) protein	Cre12.g528000	Flagellar Associated Protein 303	LOC_Os02g06410	CBS domain containing membrane protein, putative, expressed
Cre12.g534800	87.3749	-0.237812	0.292065	0.335267	0.455747	AT2G26080	glycine decarboxylase P-protein 2	Cre12.g534800	Glycine cleavage system, P protein	LOC_Os01g51410	glycine dehydrogenase, putative, expressed
Cre10.g459200	116.335	-0.241365	0.33284	0.36386	0.484411	AT2G18960	H(+)-ATPase 1	Cre10.g459200	P-type ATPase/cation transporter, plasma membrane	LOC_Os03g08560	plasma membrane ATPase, putative, expressed
Cre06.g258733	92.8233	-0.241566	0.196769	0.186653	0.284782	AT1G74040	2-isopropylmalate synthase 1	Cre06.g258733	Isopropylmalate synthase	LOC_Os12g04440	2-isopropylmalate synthase B, putative, expressed
Cre06.g269450	97.8597	-0.246546	0.238406	0.2487	0.359926	AT3G11400	eukaryotic translation initiation factor 3G1	Cre06.g269450	Eukaryotic translation initiation factor 3, subunit G	LOC_Os02g54700	RNA recognition motif containing protein, putative, expressed
Cre11.g467770	124.523	-0.250642	0.170061	0.119804	0.19943	AT3G12780	phosphoglycerate kinase 1	Cre11.g467770	Phosphoglycerate kinase, chloroplast precursor	LOC_Os05g41640	phosphoglycerate kinase protein, putative, expressed
Cre11.g480150	60.7555	-0.250896	0.379239	0.371184	0.492965	AT2G36160	Ribosomal protein S11 family protein	Cre11.g480150	Cytosolic 80S ribosomal protein S14	LOC_Os02g33140	ribosomal protein, putative, expressed
Cre02.g079800	102.719	-0.251185	0.30132	0.318404	0.440184			Cre02.g079800	Mitochondrial F1F0 ATP synthase associated protein 6
Cre12.g507150	152.959	-0.251457	0.220549	0.210877	0.313458			Cre12.g507150
Cre01.g052250	130.106	-0.252227	0.194478	0.163595	0.254558	AT1G50320	thioredoxin X	Cre01.g052250	Thioredoxin x, chloroplastic	LOC_Os04g57930	thioredoxin, putative, expressed
Cre05.g237700	66.599	-0.252745	0.358431	0.358134	0.479287	AT2G20490	nucleolar RNA-binding Nop10p family protein	Cre05.g237700	Nucleolar protein, Structural Component of H/ACA snoRNPs	LOC_Os02g40514	h/ACA ribonucleoprotein complex subunit 3, putative, expressed
Cre08.g384900	122.848	-0.253255	0.168858	0.113631	0.191479			Cre08.g384900	Flagellar Associated Protein 356	LOC_Os03g43760	protein kinase domain containing protein, expressed
Cre10.g428750	98.0595	-0.259364	0.227187	0.207668	0.310794	AT3G11964	RNA binding;RNA binding	Cre10.g428750	(1 of 1) K14792 - rRNA biogenesis protein RRP5 (RRP5, PDCD11)	LOC_Os07g10350	S1 RNA binding domain containing protein, expressed
Cre03.g213537	97.6408	-0.25968	0.237303	0.222832	0.327677	AT1G17880	basic transcription factor 3	Cre03.g213537	(1 of 1) K01527 - nascent polypeptide-associated complex subunit beta (EGD1, BTF3)	LOC_Os10g34180	transcription factor BTF3, putative, expressed
Cre01.g042800	109.369	-0.260271	0.346721	0.337482	0.457192	AT5G18660	NAD(P)-binding Rossmann-fold superfamily protein	Cre01.g042800	3,8-divinyl protochlorophyllide a 8-vinyl reductase, chloroplast precursor	LOC_Os03g22780	DVR, putative, expressed
Cre09.g392350	96.8839	-0.261366	0.19533	0.150452	0.238505	AT5G61030	glycine-rich RNA-binding protein 3	Cre09.g392350	glycine-rich RNA-binding protein	LOC_Os12g31800	glycine-rich RNA-binding protein 7, putative, expressed
Cre08.g382350	86.8856	-0.262054	0.200384	0.158224	0.247605			Cre08.g382350	UMAMIT (Usually Multiple Acids Move In and Out Transporters) type transporter	LOC_Os05g41480	domain of unknown function, DUF250 domain containing protein, expressed
Cre09.g401900	88.6481	-0.263728	0.250325	0.2343	0.34316			Cre09.g401900
Cre10.g417700	117.206	-0.265102	0.181068	0.119381	0.199028	AT1G43170	ribosomal protein 1	Cre10.g417700	Cytosolic 80S ribosomal protein L3	LOC_Os12g07010	ribosomal protein L3, putative, expressed
Cre02.g077100	105.449	-0.266324	0.194026	0.140546	0.227068	AT4G23100	glutamate-cysteine ligase	Cre02.g077100	Gamma-glutamylcysteine synthetase	LOC_Os05g03820	glutamate--cysteine ligase, chloroplast precursor, putative, expressed
Cre12.g548400	70.8755	-0.267004	0.26286	0.245607	0.356862	AT2G05100	photosystem II light harvesting complex gene 2.1	Cre12.g548400	Light-harvesting protein of photosystem II
Cre01.g007850	122.314	-0.267623	0.189987	0.131546	0.21444			Cre01.g007850	Predicted protein
Cre09.g416050	90.3597	-0.267635	0.226683	0.192722	0.29282	AT4G24830	arginosuccinate synthase family	Cre09.g416050	Argininosuccinate synthase	LOC_Os12g13320	argininosuccinate synthase, chloroplast precursor, putative, expressed
Cre12.g537200	108.002	-0.270807	0.180988	0.11151	0.188194	AT5G65750	2-oxoglutarate dehydrogenase, E1 component	Cre12.g537200	2-oxoglutarate dehydrogenase, E1 subunit	LOC_Os07g49520	2-oxoglutarate dehydrogenase E1 component, mitochondrial precursor, putative, expressed
Cre12.g509750	119.325	-0.274295	0.179736	0.10484	0.180832			Cre12.g509750	Mitochondrial processing peptidase alpha subunit and Complex III Core II subunit
Cre01.g062172	45.9765	-0.275249	0.496105	0.322718	0.443636			Cre01.g062172	Histone H2B variant
Cre14.g619133	93.893	-0.275728	0.203473	0.14271	0.228878	AT5G66760	succinate dehydrogenase 1-1	Cre14.g619133	(1 of 1) K00234 - succinate dehydrogenase (ubiquinone) flavoprotein subunit (SDHA, SDH1)	LOC_Os07g04240	succinate dehydrogenase flavoprotein subunit,mitochondrial precursor, putative, expressed
Cre02.g143250	108.686	-0.276202	0.184408	0.110289	0.186421	AT3G09810	isocitrate dehydrogenase VI	Cre02.g143250	Isocitrate dehydrogenase, NAD-dependent	LOC_Os01g16900	dehydrogenase, putative, expressed
Cre03.g190950	158.337	-0.276966	0.197816	0.131557	0.21444	AT1G50010	tubulin alpha-2 chain	Cre04.g216850	Alpha tubulin 2	LOC_Os03g51600	tubulin/FtsZ domain containing protein, putative, expressed
Cre12.g498250	112.714	-0.284379	0.184312	0.0999191	0.174819	AT5G04800	Ribosomal S17 family protein	Cre12.g498250	Cytosolic 80S ribosomal protein S17	LOC_Os10g27190	40S ribosomal protein S17, putative, expressed
Cre12.g537581	89.6059	-0.285264	0.200028	0.123894	0.204503	AT2G35040	AICARFT/IMPCHase bienzyme family protein	Cre12.g537581	(1 of 1) 3.5.4.10 - IMP cyclohydrolase / Inosinicase	LOC_Os08g10570	bifunctional purine biosynthesis protein purH, putative, expressed
Cre01.g027000	102.669	-0.286556	0.18956	0.105672	0.18187	AT2G42740	ribosomal protein large subunit 16A	Cre01.g027000	Cytosolic 80S ribosomal protein L11	LOC_Os02g14059	ribosomal protein L5, putative, expressed
Cre01.g007700	101.49	-0.287547	0.224772	0.15885	0.248231	AT4G30920	Cytosol aminopeptidase family protein	Cre01.g007700	(1 of 1) 3.4.11.1//3.4.11.5 - Leucyl aminopeptidase / Peptidase S // Prolyl aminopeptidase / Proline iminopeptidase	LOC_Os02g55140	leucine aminopeptidase, chloroplast precursor, putative, expressed
Cre01.g005050	120.318	-0.287887	0.179788	0.0887722	0.159907			Cre01.g005050	(1 of 4) K06816 - golgi apparatus protein 1 (GLG1, ESL1)
Cre06.g254400	137.513	-0.289444	0.220206	0.149282	0.237147			Cre06.g254400	Fumarate hydratase
Cre12.g529400	93.5816	-0.289683	0.190993	0.104174	0.180085	AT3G61110	ribosomal protein S27	Cre12.g529400	Cytosolic 80S ribosomal protein S27, isoform A	LOC_Os04g27860	40S ribosomal protein S27, putative, expressed
Cre02.g085450	62.1787	-0.292202	0.291514	0.236677	0.34618	AT1G03475	Coproporphyrinogen III oxidase	Cre02.g085450	Coproporphyrinogen III oxidase	LOC_Os04g52130	coproporphyrinogen III oxidase, chloroplast precursor, putative, expressed
Cre03.g172300	136.762	-0.295249	0.231228	0.157152	0.246279	AT5G14040	phosphate transporter 3;1	Cre03.g172300	Mitochondrial phosphate carrier protein	LOC_Os04g37600	phosphate carrier protein, mitochondrial precursor, putative, expressed
Cre02.g119550	116.193	-0.295382	0.18979	0.0956649	0.168993			Cre02.g119550	NaCl-inducible protein
Cre12.g529651	100.05	-0.29638	0.221049	0.141114	0.227437	AT3G62870	Ribosomal protein L7Ae/L30e/S12e/Gadd45 family protein	Cre12.g529651	Cytosolic 80S ribosomal protein L7a	LOC_Os08g23710	ribosomal protein L7Ae, putative, expressed
Cre03.g156900	94.2951	-0.296519	0.243276	0.172104	0.266501			Cre03.g156900	Light-harvesting Chlorophyll a/b binding protein of LHCII
Cre12.g531550	102.979	-0.298138	0.182143	0.0814131	0.150607	AT5G20920	eukaryotic translation initiation factor 2 beta subunit	Cre12.g531550	Eukaryotic translation initiation factor 2, beta subunit	LOC_Os03g21550	eukaryotic translation initiation factor 2 subunit beta, putative, expressed
Cre10.g427700	89.4482	-0.299926	0.253219	0.179972	0.276124	AT2G42520	P-loop containing nucleoside triphosphate hydrolases superfamily protein	Cre10.g427700	DEAD box ATP-dependent RNA helicase	LOC_Os07g10250	DEAD-box ATP-dependent RNA helicase 52B, putative, expressed
Cre06.g278213	110.911	-0.300048	0.185921	0.0848807	0.155036			Cre06.g278213	Light-harvesting protein of photosystem I
Cre10.g430400	93.4178	-0.30158	0.196602	0.0988263	0.17353	AT3G16080	Zinc-binding ribosomal protein family protein	Cre10.g430400	Cytosolic 80S ribosomal protein L37	LOC_Os08g03450	ribosomal protein L37, putative, expressed
Cre09.g394436	93.7732	-0.302258	0.193369	0.0933865	0.166577	AT1G15690	Inorganic H pyrophosphatase family protein	Cre09.g394436	(1 of 1) PF03030 - Inorganic H+ pyrophosphatase (H_PPase)	LOC_Os06g08080	inorganic H+ pyrophosphatase, putative, expressed
Cre10.g456050	101.807	-0.302701	0.191693	0.0904828	0.161924	AT4G27270	Quinone reductase family protein	Cre10.g456050	AGG3 Paralog	LOC_Os01g57570	NADPH-dependent FMN reductase domain containing protein, expressed
Cre14.g629550	130.501	-0.304614	0.228921	0.141189	0.227437	AT5G12410	THUMP domain-containing protein	Cre14.g629550	(1 of 1) K06963 - tRNA acetyltransferase TAN1 (TAN1, THUMPD1)	LOC_Os11g36060	THUMP domain-containing protein, putative, expressed
Cre06.g280650	164.804	-0.305336	0.201639	0.101819	0.177295	AT5G44650		Cre06.g280650	Conserved in the Green Lineage	LOC_Os01g58470	expressed protein
Cre13.g573351	110.76	-0.309395	0.193213	0.0857224	0.155949	AT2G09990	Ribosomal protein S5 domain 2-like superfamily protein	Cre13.g573351	(1 of 1) K02960 - small subunit ribosomal protein S16e (RP-S16e, RPS16)	LOC_Os11g03400	ribosomal protein, putative, expressed
Cre07.g331900	94.7889	-0.309733	0.191502	0.0829759	0.152748	AT3G60770	Ribosomal protein S13/S15	Cre07.g331900	Cytosolic 80S ribosomal protein S13	LOC_Os08g02400	40S ribosomal protein S13, putative, expressed
Cre03.g192850	138.003	-0.310262	0.175598	0.0610089	0.119599	AT1G10490	Domain of unknown function (DUF1726) ;Putative ATPase (DUF699)	Cre03.g192850	(1 of 1) 2.3.1.193 - tRNA(Met) cytidine acetyltransferase	LOC_Os12g07300	N-acetyltransferase 10, putative, expressed
Cre02.g106600	94.1238	-0.311071	0.194599	0.0858898	0.155995	AT3G02080	Ribosomal protein S19e family protein	Cre02.g106600	Cytosolic 80S ribosomal protein S19	LOC_Os03g31090	40S ribosomal protein S19, putative, expressed
Cre04.g232104	116.361	-0.311915	0.212772	0.110036	0.18635	AT2G05100	photosystem II light harvesting complex gene 2.1	Cre04.g232104	Light-harvesting complex II chlorophyll a/b binding protein M3
Cre02.g116750	118.211	-0.312336	0.17569	0.0594665	0.116962	AT2G07698	ATPase, F1 complex, alpha subunit protein	Cre02.g116750	Mitochondrial F1F0 ATP synthase, alpha subunit	LOC_Os09g08910	ATP synthase, putative, expressed
Cre08.g370650	104.118	-0.312814	0.195419	0.0853612	0.15555			Cre08.g370650	6-phosphogluconolactonase
Cre12.g509050	92.0819	-0.313086	0.379153	0.26947	0.383409	AT3G55330	PsbP-like protein 1	Cre12.g509050	PsbP-like protein of thylakoid lumen	LOC_Os08g25900	PsbP, putative, expressed
Cre07.g325736	79.9118	-0.313663	0.28948	0.202217	0.304297			Cre07.g325736	(1 of 16) PF04755 - PAP_fibrillin (PAP_fibrillin)
Cre06.g278195	13.4344	-0.32062	0.462275	0.27674	0.392734	AT1G42960	(1 of 1) PTHR34048:SF1 - CHLOROPLAST INNER MEMBRANE LOCALIZED PROTEIN	Cre06.g278195		LOC_Os12g39370	expressed protein
Cre10.g434450	111.161	-0.323342	0.206541	0.0895528	0.160755	AT2G20360	NAD(P)-binding Rossmann-fold superfamily protein	Cre10.g434450	NADH:ubiquinone oxidoreductase 39 kDa subunit	LOC_Os02g57180	NADH dehydrogenase 1 alpha subcomplex subunit 9,mitochondrial precursor, putative, expressed
Cre10.g441400	91.4893	-0.324948	0.20056	0.0802827	0.149019	AT3G05060	NOP56-like pre RNA processing ribonucleoprotein	Cre10.g441400	Nucleolar protein, Component of C/D snoRNPs	LOC_Os03g22740	nucleolar protein NOP5-1, putative, expressed
Cre10.g440050	106.74	-0.32769	0.194826	0.070667	0.135055	AT3G63140	chloroplast stem-loop binding protein of 41 kDa	Cre10.g440050	Chloroplast stem-loop-binding protein 41a	LOC_Os07g11110	NAD dependent epimerase/dehydratase family protein, putative, expressed
Cre16.g682725	103.284	-0.328056	0.225261	0.10856	0.18521			Cre16.g682725	Glutathione S-transferase
Cre09.g386758	79.2179	-0.328459	0.224182	0.106871	0.183183	AT3G48560	chlorsulfuron/imidazolinone resistant 1	Cre09.g386758	Acetolactate synthase, large subunit	LOC_Os02g30630	thiamine pyrophosphate enzyme, C-terminal TPP binding domain containing protein, expressed
Cre16.g662702	133.695	-0.330651	0.180547	0.0513922	0.103066
Cre07.g328200	113.869	-0.331288	0.271309	0.159315	0.248605	AT5G11450	Mog1/PsbP/DUF1795-like photosystem II reaction center PsbP family protein	Cre07.g328200	PsbP-like protein of thylakoid lumen	LOC_Os01g43070	psbP-related thylakoid lumenal protein 4, chloroplast precursor, putative, expressed
Cre13.g562150	99.6601	-0.332159	0.18561	0.056111	0.111309	AT1G56050	GTP-binding protein-related	Cre13.g562150	(1 of 1) PTHR23305:SF12 - GTP-BINDING PROTEIN-RELATED	LOC_Os03g56840	GTP-binding protein, putative, expressed
Cre04.g226850	84.6368	-0.333247	0.242126	0.123587	0.204487	AT4G04460	Saposin-like aspartyl protease family protein	Cre04.g226850	Pepsin-type aspartyl protease	LOC_Os01g18630	aspartic proteinase oryzasin-1 precursor, putative, expressed
Cre05.g240800	150.817	-0.33443	0.20281	0.074462	0.140111			Cre05.g240800	NADH:ubiquinone oxidoreductase 17 kDa subunit
Cre02.g097900	123.082	-0.336406	0.174713	0.0412893	0.0869241	AT4G31990	aspartate aminotransferase 5	Cre02.g097900	Aspartate aminotransferase	LOC_Os02g55420	aminotransferase, classes I and II, domain containing protein, expressed
Cre16.g682800	128.784	-0.337211	0.201473	0.0705915	0.135055			Cre16.g682800
Cre01.g048950	96.9749	-0.337405	0.190979	0.0583399	0.115313	AT3G54470	uridine 5'-monophosphate synthase / UMP synthase (PYRE-F) (UMPS)	Cre01.g048950	Uridine 5'- monophosphate synthase	LOC_Os01g72240	uridine 5-monophosphate synthase, putative, expressed
Cre10.g440450	102.336	-0.344716	0.228181	0.0951842	0.168415	AT4G28660	photosystem II reaction center PSB28 protein	Cre10.g440450	Photosystem II associated subunit 28	LOC_Os01g71190	photosystem II reaction center PSB28 protein, chloroplast precursor, putative, expressed
Cre12.g484050	89.2879	-0.346793	0.203336	0.0650374	0.126053	AT5G02450	Ribosomal protein L36e family protein	Cre12.g484050	Cytosolic 80S ribosomal protein L36	LOC_Os05g38520	60S ribosomal protein L36-2, putative, expressed
Cre08.g382500	92.9047	-0.347512	0.23185	0.0966718	0.170305	AT4G39200	Ribosomal protein S25 family protein	Cre08.g382500	Cytosolic 80S ribosomal protein S25	LOC_Os11g05562	40S ribosomal protein S25, putative, expressed
Cre06.g256250	112.339	-0.348956	0.312346	0.176892	0.272165	AT4G02530	chloroplast thylakoid lumen protein	Cre06.g256250	Thylakoid lumenal protein	LOC_Os06g49160	thylakoid lumenal 16.5 kDa protein, chloroplast precursor, putative, expressed
Cre11.g468950	113.782	-0.350202	0.176438	0.0352509	0.0767267	AT3G52730	ubiquinol-cytochrome C reductase UQCRX/QCR9-like family protein	Cre11.g468950	Ubiquinol:cytochrome c oxidoreductase 7 kDa subunit	LOC_Os05g33210	cytochrome b-c1 complex subunit 9, putative, expressed
Cre10.g433600	114.641	-0.351029	0.179628	0.0377548	0.0808926	AT2G44160	methylenetetrahydrofolate reductase 2	Cre10.g433600	(1 of 1) 1.5.1.20 - Methylenetetrahydrofolate reductase (NAD(P)H) / N(5,10)-methylenetetrahydrofolate reductase	LOC_Os03g60090	methylenetetrahydrofolate reductase, putative, expressed
Cre17.g734100	108.353	-0.351087	0.190494	0.0483488	0.0974975	AT3G57610	adenylosuccinate synthase	Cre17.g734100	(1 of 1) 6.3.4.4 - Adenylosuccinate synthase / Succinoadenylic kinosynthetase	LOC_Os03g49220	adenylosuccinate synthetase, chloroplast precursor, putative, expressed
Cre17.g734300	120.279	-0.351391	0.256664	0.120075	0.199579			Cre17.g734300	(1 of 2) PTHR10903:SF47 - TRANSLOCASE OF CHLOROPLAST 120, CHLOROPLASTIC-RELATED
Cre06.g304350	132.874	-0.353249	0.189094	0.0455513	0.0925365	AT1G22450	cytochrome C oxidase 6B	Cre06.g304350	Mitochondrial cytochrome c oxidase subunit	LOC_Os03g27290	cytochrome c oxidase subunit, putative, expressed
Cre01.g028850	115.264	-0.353274	0.18856	0.0450272	0.0918119			Cre01.g028850	(1 of 10) KOG1530 - Rhodanese-related sulfurtransferase
Cre09.g402500	110.808	-0.353666	0.188039	0.0442751	0.0910346	AT2G21410	vacuolar proton ATPase A2	Cre09.g402500	Vacuolar ATP synthase subunit A	LOC_Os10g10500	vacuolar ATP synthase 98 kDa subunit, putative, expressed
Cre09.g417150	98.824	-0.354504	0.196295	0.051857	0.103809	AT4G35090	catalase 2	Cre09.g417150	Mono-functional catalase	LOC_Os03g03910	catalase domain containing protein, expressed
Cre12.g500500	78.7784	-0.355096	0.229396	0.0870444	0.157604	AT1G20330	sterol methyltransferase 2	Cre12.g500500	Sterol-C24-methyltransferase	LOC_Os03g04340	C-methyltransferase, putative, expressed
Cre12.g504200	94.2831	-0.355761	0.213484	0.0691675	0.133117	AT5G02960	Ribosomal protein S12/S23 family protein	Cre12.g504200	Cytosolic 80S ribosomal protein S23	LOC_Os03g60400	40S ribosomal protein S23, putative, expressed
Cre13.g578451	97.6793	-0.356081	0.187735	0.0425848	0.0886443	AT4G04350	tRNA synthetase class I (I, L, M and V) family protein	Cre13.g578451	Leucyl-tRNA synthetase	LOC_Os01g03020	tRNA synthetase class I, putative, expressed
Cre03.g175400	110.604	-0.356544	0.190117	0.0445571	0.0913629	AT5G42740	Sugar isomerase (SIS) family protein	Cre03.g175400	Phosphoglucose isomerase	LOC_Os03g56460	glucose-6-phosphate isomerase, putative, expressed
Cre12.g549550	140.534	-0.358741	0.184038	0.0376415	0.0808076	AT5G62700	tubulin beta chain 3	Cre12.g542250	beta-1 tubulin	LOC_Os03g56810	tubulin/FtsZ domain containing protein, putative, expressed
Cre16.g660150	96.3383	-0.362347	0.202519	0.0531013	0.105529
Cre07.g325746	97.0358	-0.363248	0.196697	0.0468575	0.0948386	AT3G59540	Ribosomal L38e protein family	Cre07.g325746	Ribosomal protein L38	LOC_Os11g24610	60S ribosomal protein L38, putative, expressed
Cre15.g635850	117.488	-0.365381	0.174922	0.0268526	0.0611146	AT2G33040	gamma subunit of Mt ATP synthase	Cre15.g635850	Mitochondrial F1F0 ATP synthase, gamma subunit	LOC_Os10g17280	ATP synthase gamma chain, putative, expressed
Cre12.g525200	91.6848	-0.36858	0.223278	0.0694994	0.133522	AT1G56110	homolog of nucleolar protein NOP56	Cre12.g525200	Nucleolar protein, Component of C/D snoRNPs	LOC_Os03g22880	nucleolar protein 5A, putative, expressed
Cre04.g217932	83.8948	-0.369014	0.263002	0.109329	0.185657	AT2G24090	Ribosomal protein L35	Cre04.g217932	Chloroplast ribosomal protein L35	LOC_Os06g43900	ribosomal protein L35, putative, expressed
Cre07.g338050	135.891	-0.371371	0.24308	0.0871772	0.157604			Cre07.g338050	Mitochondrial F1F0 ATP synthase associated protein 3
Cre12.g546600	69.7161	-0.37152	0.249781	0.0939081	0.166965			Cre12.g546600	Fe-assimilation protein
Cre07.g356600	115.866	-0.371846	0.260638	0.104242	0.180085			Cre07.g356600	(1 of 1) PTHR13096 - MINA53 MYC INDUCED NUCLEAR ANTIGEN
Cre02.g095146	82.2795	-0.373155	0.246422	0.0890773	0.160193			Cre02.g095146
Cre06.g279400	120.561	-0.373525	0.192377	0.0372293	0.0805533	AT3G45010	serine carboxypeptidase-like 48	Cre06.g279400	Serine carboxypeptidase	LOC_Os02g02320	OsSCP6 - Putative Serine Carboxypeptidase homologue, expressed
Cre09.g387800	120.153	-0.373855	0.175882	0.0241722	0.0563313	AT3G56090	ferritin 3	Cre09.g387800	Pre-apoferritin	LOC_Os12g01530	ferritin-1, chloroplast precursor, putative, expressed
Cre16.g689871	121.591	-0.374198	0.217195	0.059494	0.116962	AT5G49030	tRNA synthetase class I (I, L, M and V) family protein	Cre16.g689871	(1 of 1) PTHR11946:SF82 - ISOLEUCINE--TRNA LIGASE, MITOCHONDRIAL	LOC_Os02g53770	tRNA synthetase class I, putative, expressed
Cre05.g233900	109.541	-0.377432	0.191949	0.0350654	0.0764746	AT4G09010	ascorbate peroxidase 4	Cre05.g233900	Ascorbate peroxidase	LOC_Os04g51300	peroxidase precursor, putative, expressed
Cre03.g203450	96.7061	-0.377743	0.188601	0.0321528	0.0711121	AT5G27700	Ribosomal protein S21e	Cre03.g203450	Cytosolic 80S ribosomal protein S21	LOC_Os03g46490	40S ribosomal protein S21, putative, expressed
Cre01.g029300	113.76	-0.377911	0.189983	0.0331605	0.0731932	AT2G21170	triosephosphate isomerase	Cre01.g029300	Triose phosphate isomerase	LOC_Os09g36450	triosephosphate isomerase, chloroplast precursor, putative, expressed
Cre12.g511900	99.0579	-0.37994	0.188981	0.031533	0.0700237	AT5G61410	D-ribulose-5-phosphate-3-epimerase	Cre12.g511900	Ribulose phosphate-3-epimerase, chloroplast precursor	LOC_Os03g07300	ribulose-phosphate 3-epimerase, chloroplast precursor, putative, expressed
Cre08.g358562	90.5698	-0.382265	0.238281	0.0738751	0.139726	AT5G20720	chaperonin 20	Cre08.g358562	Chaperonin 20	LOC_Os09g26730	chaperonin, putative, expressed
Cre11.g467578	117.824	-0.382673	0.187506	0.0291327	0.065894	AT2G19730	Ribosomal L28e protein family	Cre11.g467578	(1 of 1) K02903 - large subunit ribosomal protein L28e (RP-L28e, RPL28)	LOC_Os01g51020	60S ribosomal protein L28-1, putative, expressed
Cre05.g240850	77.7878	-0.383485	0.249263	0.0831928	0.152868	AT2G29630	thiaminC	Cre05.g240850	Hydroxymethylpyrimidine phosphate synthase	LOC_Os03g47610	thiamine biosynthesis protein thiC, putative, expressed
Cre04.g231222	100.937	-0.386341	0.21175	0.0469438	0.0948386	AT2G28000	chaperonin-60alpha			LOC_Os12g17910	T-complex protein, putative, expressed
Cre10.g434750	95.8587	-0.386629	0.269774	0.0996253	0.174583	AT3G58610	ketol-acid reductoisomerase	Cre10.g434750	Acetohydroxy acid isomeroreductase	LOC_Os05g49800	ketol-acid reductoisomerase, chloroplast precursor, putative, expressed
Cre12.g508750	119.324	-0.387502	0.193107	0.0312501	0.0695363			Cre12.g508750	Light-harvesting protein of photosystem I
Cre01.g029750	131.032	-0.390221	0.285305	0.110078	0.18635			Cre01.g029750	ODA5-Associated Adenylate Kinase
Cre06.g272950	101.046	-0.392865	0.186549	0.0246124	0.057203	AT4G09800	S18 ribosomal protein	Cre06.g272950	Cytosolic 80S ribosomal protein S18	LOC_Os03g58050	ribosomal protein S13p/S18e, putative, expressed
Cre06.g251500	96.4094	-0.393037	0.249764	0.0763465	0.142436	AT5G19530	S-adenosyl-L-methionine-dependent methyltransferases superfamily protein	Cre06.g251500	Spermine synthase	LOC_Os02g14190	spermidine synthase, putative, expressed
Cre01.g039300	95.0155	-0.398654	0.199327	0.0310619	0.0692579	AT1G49760	poly(A) binding protein 8	Cre01.g039300	Polyadenylate-binding protein RB47	LOC_Os09g02700	polyadenylate-binding protein, putative, expressed
Cre07.g353550	114.553	-0.398805	0.259294	0.0804452	0.149068	AT5G11900	Translation initiation factor SUI1 family protein	Cre07.g353550	Translation initiation factor SUI1 family protein	LOC_Os01g09890	translation initiation factor SUI1, putative, expressed
Cre10.g432800	101.253	-0.399165	0.200633	0.0317724	0.0704127	AT1G72370	40s ribosomal protein SA	Cre10.g432800	Cytosolic 80S ribosomal protein Sa	LOC_Os07g42450	ribosomal protein S2, putative, expressed
Cre02.g091700	99.7096	-0.403049	0.211818	0.0382951	0.081731			Cre02.g091700	Protofilament ribbon protein of flagellar microtubules
Cre12.g527550	121.253	-0.406555	0.256124	0.0722713	0.137403			Cre12.g527550
Cre12.g498900	108.505	-0.408861	0.194299	0.0237909	0.0557662	AT1G48830	Ribosomal protein S7e family protein	Cre12.g498900	Cytosolic 80S ribosomal protein S7	LOC_Os03g18570	40S ribosomal protein S7, putative, expressed
Cre02.g076350	133.724	-0.410195	0.331197	0.126971	0.208514	AT1G20260	ATPase, V1 complex, subunit B protein	Cre02.g076350	Vacuolar ATP synthase subunit B	LOC_Os06g37180	ATP synthase, putative, expressed
Cre16.g673650	103.088	-0.411891	0.190536	0.020594	0.0493268	AT4G10340	light harvesting complex of photosystem II 5	Cre16.g673650	Light-harvesting minor chlorophyll a/b binding protein of photosystem II	LOC_Os11g13890	chlorophyll A-B binding protein, putative, expressed
Cre10.g452050	164.491	-0.413546	0.301192	0.102856	0.178473	AT3G47470	light-harvesting chlorophyll-protein complex I subunit A4	Cre10.g452050	light-harvesting protein of photosystem I	LOC_Os07g38960	chlorophyll A-B binding protein, putative, expressed
Cre09.g393700	66.1604	-0.417433	0.382408	0.149379	0.237147			Cre09.g393700	Matrix metalloproteinase
Cre09.g415800	116.546	-0.417906	0.229604	0.044314	0.0910346	AT4G24800	MA3 domain-containing protein	Cre09.g415800	(1 of 1) K16865 - programmed cell death protein 4 (PDCD4)	LOC_Os08g02690	MA3 domain containing protein, expressed
Cre05.g242400	123.698	-0.423117	0.299676	0.094421	0.167334	AT2G05620	proton gradient regulation 5	Cre05.g242400	Proton-gradient related	LOC_Os08g45190	PGR5, putative, expressed
Cre12.g514050	115.996	-0.423973	0.205007	0.0251484	0.0579575	AT5G04140	glutamate synthase 1	Cre12.g514050	Ferredoxin-dependent glutamate synthase	LOC_Os07g46460	ferredoxin-dependent glutamate synthase, chloroplast precursor, putative, expressed
Cre09.g411100	110.807	-0.426101	0.194934	0.0188949	0.0457564	AT5G41520	RNA binding Plectin/S10 domain-containing protein	Cre09.g411100	Cytosolic 80S ribosomal protein S10	LOC_Os04g35090	40S ribosomal protein S10, putative, expressed
Cre07.g318750	119.91	-0.426251	0.333559	0.114822	0.192649	AT3G55010	phosphoribosylformylglycinamidine cyclo-ligase, chloroplast / phosphoribosyl-aminoimidazole synthetase / AIR synthase (PUR5)	Cre07.g318750	Aminoimidazole Ribonucleotide synthetase	LOC_Os03g61600	phosphoribosylformylglycinamidine synthase, putative, expressed
Cre14.g617900	84.9642	-0.428374	0.265125	0.0650265	0.126053	AT3G55170	Ribosomal L29 family protein	Cre14.g617900	Cytosolic 80S ribosomal protein L35	LOC_Os02g30050	ribosomal protein L29, putative, expressed
Cre02.g142146	117.227	-0.431285	0.234859	0.0415207	0.0869241	AT4G35250	NAD(P)-binding Rossmann-fold superfamily protein	Cre02.g142146	predicted protein	LOC_Os08g44000	uncharacterized protein ycf39, putative, expressed
Cre10.g456200	118.215	-0.435872	0.191921	0.0149008	0.0368988	AT3G04920	Ribosomal protein S24e family protein	Cre10.g456200	Cytosolic 80S ribosomal protein S24	LOC_Os02g13530	40S ribosomal protein S24, putative, expressed
Cre06.g272650	126.95	-0.438447	0.176726	0.00849651	0.022678	AT1G45474	photosystem I light harvesting complex gene 5	Cre06.g272650	Light-harvesting protein of photosystem I	LOC_Os02g52650	chlorophyll A-B binding protein, putative, expressed
Cre17.g722750	113.613	-0.4392	0.192661	0.0144946	0.0361936			Cre17.g722750
Cre12.g510450	105.946	-0.440188	0.211553	0.0235796	0.0553892	AT5G64140	ribosomal protein S28	Cre12.g510450	Cytosolic 80S ribosomal protein S28	LOC_Os10g27174	40S ribosomal protein S28, putative, expressed
Cre16.g691850	102.326	-0.443316	0.234616	0.0360823	0.0782259			Cre16.g691850	Mitochondrial cytochrome c oxidase subunit
Cre06.g293950	75.2976	-0.443691	0.240309	0.0396402	0.0842373	AT4G13930	serine hydroxymethyltransferase 4	Cre06.g293950	Serine hydroxymethyltransferase	LOC_Os12g22030	serine hydroxymethyltransferase, mitochondrial precursor, putative, expressed
Cre12.g523300	99.7755	-0.448115	0.197703	0.0147044	0.0364949	AT1G76400	Ribophorin I	Cre12.g523300	Glycosyltransferase	LOC_Os05g23600	dolichyl-diphosphooligosaccharide--protein glycosyltransferase 67 kDasubunit precursor, putative, expressed
Cre03.g175200	111.2	-0.448655	0.180622	0.00825834	0.0221501	AT3G46740	translocon at the outer envelope membrane of chloroplasts 75-III	Cre03.g175200	75 kDa translocon at the outer envelope membrane of chloroplasts	LOC_Os03g16440	outer membrane protein, OMP85 family, putative, expressed
Cre07.g341600	108.152	-0.44933	0.187051	0.0102996	0.0267903	AT5G17710	Co-chaperone GrpE family protein	Cre07.g341600	GrpE nucleotide release factor	LOC_Os02g39870	co-chaperone GrpE protein, putative, expressed
Cre09.g391097	126.653	-0.45221	0.195997	0.013112	0.0329906	AT3G53020	Ribosomal protein L24e family protein	Cre09.g391097	Cytosolic 80S ribosomal protein L4	LOC_Os07g12250	ribosomal protein L24, putative, expressed
Cre10.g436050	103.816	-0.454595	0.19237	0.0112987	0.0290955	AT4G25100	Fe superoxide dismutase 1	Cre10.g436050	Fe superoxide dismutase	LOC_Os06g05110	superoxide dismutase, chloroplast, putative, expressed
Cre17.g701700	97.314	-0.458515	0.254686	0.0420661	0.0878981	AT2G43710	Plant stearoyl-acyl-carrier-protein desaturase family protein	Cre17.g701700	plastid acyl-ACP desaturase	LOC_Os01g69080	acyl-desaturase, chloroplast precursor, putative, expressed
Cre12.g520500	106.055	-0.458614	0.247317	0.0375614	0.0807938	AT3G09200	Ribosomal protein L10 family protein	Cre12.g520500	Acidic ribosomal protein P0, Ribosomal protein L10	LOC_Os08g03640	60S acidic ribosomal protein P0, putative, expressed
Cre10.g420700	190.755	-0.461295	0.308937	0.0743722	0.140111	AT1G51650	ATP synthase epsilon chain, mitochondrial	Cre10.g420700	Mitochondrial F1F0 ATP synthase epsilon subunit
Cre02.g091050	88.0602	-0.463492	0.209631	0.0163584	0.0403261	AT1G69740	Aldolase superfamily protein	Cre02.g091050	Delta-aminolevulinic acid dehydratase	LOC_Os06g49110	delta-aminolevulinic acid dehydratase, chloroplast precursor, putative, expressed
Cre01.g050550	168.07	-0.465229	0.413238	0.123075	0.204256	AT5G51720	2 iron, 2 sulfur cluster binding	Cre01.g050550	(1 of 1) PF09360 - Iron-binding zinc finger CDGSH type (zf-CDGSH)	LOC_Os07g28400	CDGSH iron sulfur domain-containing protein 1, putative, expressed
Cre06.g250200	99.0929	-0.467994	0.224176	0.021827	0.0517153	AT2G36880	methionine adenosyltransferase 3	Cre06.g250200	S-adenosylmethionine synthetase	LOC_Os05g04510	S-adenosylmethionine synthetase, putative, expressed
Cre06.g258700	95.5382	-0.469022	0.241748	0.030476	0.068229			Cre06.g258700	Pyruvate carboxylase
Cre06.g285250	134.163	-0.475257	0.230388	0.0227083	0.0535721			Cre06.g285250	Light-harvesting Chloropyll a/b binding protein of LHCII type I, chloroplast precursor
Cre03.g156050	85.024	-0.476259	0.282402	0.0505178	0.101498	AT3G63190	ribosome recycling factor, chloroplast precursor	Cre03.g156050	(1 of 2) K02838 - ribosome recycling factor (frr, MRRF, RRF)	LOC_Os07g38300	ribosome recycling factor, putative, expressed
Cre06.g259150	95.9198	-0.479123	0.227139	0.0201576	0.048387	AT4G02930	GTP binding Elongation factor Tu family protein	Cre06.g259150	Translation elongation factor Tu family protein	LOC_Os03g63410	elongation factor Tu, putative, expressed
Cre12.g528750	98.5094	-0.479397	0.205244	0.0114992	0.0294733	AT2G37190	Ribosomal protein L11 family protein	Cre12.g528750	Cytosolic 80S ribosomal protein L12	LOC_Os02g47140	L11 domain containing ribosomal protein, putative, expressed
Cre02.g104900	96.214	-0.479822	0.244576	0.0282981	0.0641385	AT1G30580	GTP binding	Cre02.g104900	Flagellar Associated Protein 204	LOC_Os08g09940	GTP-binding protein, putative, expressed
Cre07.g355600	118.376	-0.480254	0.330356	0.07543	0.140965	AT4G35460	NADPH-dependent thioredoxin reductase B	Cre07.g355600	NADPH dependent thioredoxin reductase	LOC_Os06g22140	thioredoxin reductase 2, putative, expressed
Cre14.g614300	115.559	-0.481013	0.318656	0.0686507	0.132355	AT1G16350	Aldolase-type TIM barrel family protein	Cre14.g614300	(1 of 1) 1.1.1.205 - IMP dehydrogenase / Inosinic acid dehydrogenase	LOC_Os03g56800	CBS domain containing membrane protein, putative, expressed
Cre15.g635600	120.554	-0.481191	0.208641	0.0123501	0.0312166	AT5G13850	nascent polypeptide-associated complex subunit alpha-like protein 3	Cre15.g635600	Flagellar Asociated Protein 357	LOC_Os01g71230	nascent polypeptide-associated complex subunit alpha-like protein 3, putative, expressed
Cre02.g102250	112.454	-0.48281	0.199296	0.00904935	0.0239208	AT5G35530	Ribosomal protein S3 family protein	Cre02.g102250	Cytosolic 80S ribosomal protein S3	LOC_Os03g38000	40S ribosomal protein S3-1, putative, expressed
Cre09.g388726	117.967	-0.486213	0.192339	0.00674742	0.0185048			Cre09.g388726	(1 of 1) 3.1.3.32 - Polynucleotide 3'-phosphatase / 2'(3')-polynucleotidase
Cre03.g160500	106.176	-0.490702	0.192814	0.00637397	0.0177019	AT3G11710	lysyl-tRNA synthetase 1	Cre03.g160500	Lysyl-tRNA synthetase	LOC_Os03g38980	tRNA synthetases class II domain containing protein, expressed
Cre12.g516200	117.813	-0.49445	0.182197	0.00388194	0.011356	AT1G56070	Ribosomal protein S5/Elongation factor G/III/V family protein	Cre12.g516200	Ribosomal protein S5/Elongation Factor G/III/V family protein	LOC_Os02g32030	elongation factor, putative, expressed
Cre06.g262700	109.537	-0.497116	0.185119	0.00420502	0.0121392	AT5G25450	Cytochrome bd ubiquinol oxidase, 14kDa subunit	Cre06.g262700	Ubiquinol:cytochrome c oxidoreductase 14 kDa subunit, mitochondrial	LOC_Os03g59220	cytochrome b-c1 complex subunit 7, putative, expressed
Cre03.g191050	106.983	-0.498538	0.235657	0.0189916	0.0458384	AT5G20010	RAS-related nuclear protein-1	Cre03.g191050	Ran-like small GTPase	LOC_Os05g49890	ras-related protein, putative, expressed
Cre17.g698000	134.948	-0.501158	0.201497	0.00730128	0.0196794	AT5G08690	ATP synthase alpha/beta family protein	Cre17.g698000	Mitochondrial F1F0 ATP synthase, beta subunit	LOC_Os05g47980	ATP synthase, putative, expressed
Cre16.g672650	102.353	-0.504354	0.187463	0.00408033	0.0118103	AT5G19760	Mitochondrial substrate carrier family protein	Cre16.g672650	Mitochondrial substrate carrier protein	LOC_Os05g11780	mitochondrial carrier protein, putative, expressed
Cre06.g264600	55.2791	-0.507607	0.600868	0.114788	0.192649	AT3G46320	Histone superfamily protein	Cre06.g274300	Histone H4	LOC_Os02g45940	Core histone H2A/H2B/H3/H4 domain containing protein, putative, expressed
Cre02.g099300	89.9556	-0.508106	0.201155	0.00647613	0.0179402			Cre02.g099300	Predicted protein with ankyrin repeats
Cre16.g691000	122.209	-0.509827	0.309968	0.0499558	0.100553	AT3G08740	elongation factor P (EF-P) family protein	Cre16.g691000	Organellar elongation factor P	LOC_Os11g02450	elongation factor P, putative, expressed
Cre03.g189800	104.921	-0.513729	0.193282	0.00438988	0.0126396	AT3G01480	cyclophilin 38	Cre03.g189800	Peptidyl-prolyl cis-trans isomerase, cyclophilin-type	LOC_Os08g29370	peptidyl-prolyl cis-trans isomerase, chloroplast precursor, putative, expressed
Cre05.g248400	188.884	-0.513825	0.270404	0.0296812	0.0667219			Cre05.g248400	Mitochondrial carbonic anhydrase, beta type
Cre08.g359750	98.8266	-0.516927	0.208477	0.00721372	0.0196208	AT5G39850	Ribosomal protein S4	Cre08.g359750	Cytosolic 80S ribosomal protein S9	LOC_Os11g38959	40S ribosomal protein S9-2, putative, expressed
Cre06.g298350	109.994	-0.518779	0.27269	0.0293065	0.0661506	AT5G36230	ARM repeat superfamily protein	Cre06.g298350	Flagellar Associated Protein 224	LOC_Os11g21990	expressed protein
Cre12.g510050	93.1658	-0.51901	0.199222	0.00505741	0.0143724	AT3G56940	dicarboxylate diiron protein, putative (Crd1)	Cre12.g510050	Copper target homolog 1, chloroplast precursor, functional variant	LOC_Os01g17170	magnesium-protoporphyrin IX monomethyl ester cyclase,chloroplast precursor, putative, expressed
Cre10.g422300	85.9491	-0.519526	0.221856	0.0103488	0.0268384	AT3G26060	Thioredoxin superfamily protein	Cre10.g422300	Peroxiredoxin Q	LOC_Os06g09610	peroxiredoxin, putative, expressed
Cre08.g358526	166.966	-0.520293	0.210387	0.00727168	0.0196479	AT1G80300	nucleotide transporter 1	Cre08.g358526	Plastidic ADP/ATP translocase	LOC_Os02g11740	plastidic ATP/ADP-transporter, putative, expressed
Cre06.g278222	115.787	-0.521082	0.178998	0.00200682	0.00639966	AT3G18130	receptor for activated C kinase 1C	Cre06.g278222	Receptor of activated protein kinase C	LOC_Os01g49290	WD repeat-containing protein, putative, expressed
Cre01.g039250	105.258	-0.525718	0.201265	0.00487965	0.0139038	AT2G41840	Ribosomal protein S5 family protein	Cre01.g039250	Cytosolic 80S ribosomal protein S2	LOC_Os03g59310	ribosomal protein, putative, expressed
Cre16.g673729	165.95	-0.526718	0.447119	0.0943045	0.167334			Cre16.g673729	Chaperonin 11, probably chloroplastic	LOC_Os10g41710	chaperonin, putative, expressed
Cre02.g101350	112.633	-0.529601	0.180468	0.00182483	0.00587049	AT5G22440	Ribosomal protein L1p/L10e family	Cre02.g101350	Cytosolic 80S ribosomal protein L10a	LOC_Os08g44450	L1P family of ribosomal proteins domain containing protein, expressed
Cre16.g695100	122.901	-0.53528	0.189675	0.00256359	0.00787748	AT3G51840	acyl-CoA oxidase 4	Cre16.g695100	(1 of 1) PTHR10909//PTHR10909:SF331 - ELECTRON TRANSPORT OXIDOREDUCTASE // ACYL-COENZYME A OXIDASE 4, PEROXISOMAL	LOC_Os05g07090	acyl-coenzyme A dehydrogenase, mitochondrial precursor, putative, expressed
Cre06.g300550	100.982	-0.535353	0.257635	0.0190123	0.0458384			Cre06.g300550	(1 of 14) PF02493 - MORN repeat (MORN)
Cre01.g020350	125.215	-0.541284	0.175756	0.00111366	0.00389073			Cre01.g020350	Succinate dehydrogenase subunit b560
Cre03.g152150	108.982	-0.542732	0.188643	0.00213015	0.00673422			Cre03.g152150
Cre06.g264200	98.87	-0.543422	0.191571	0.00241247	0.00747593	AT5G40650	succinate dehydrogenase 2-2	Cre06.g264200	Iron-sulfur subunit of mitochondrial succinate dehydrogenase	LOC_Os08g02640	succinate dehydrogenase iron-sulfur subunit 2,mitochondrial precursor, putative, expressed
Cre01.g021251	101.355	-0.544251	0.228026	0.00868073	0.0230575	AT5G10920	L-Aspartase-like family protein	Cre01.g021251	Argininosuccinate lyase	LOC_Os03g19280	argininosuccinate lyase, putative, expressed
Cre01.g015000	119.311	-0.54445	0.179858	0.00131617	0.00444258	AT3G57560	N-acetyl-l-glutamate kinase	Cre01.g015000	Acetylglutamate kinase	LOC_Os02g44000	amino acid kinase, putative, expressed
Cre16.g673109	178.283	-0.547822	0.205596	0.00396911	0.0115494	AT1G65290	mitochondrial acyl carrier protein 2	Cre16.g673109	Acyl-carrier protein, mitochondrial	LOC_Os05g31290	acyl carrier protein, putative, expressed
Cre09.g402100	95.6913	-0.552676	0.197017	0.00260172	0.00795012
Cre09.g393358	118.893	-0.552695	0.189673	0.00185482	0.00593217	AT4G16830	Hyaluronan / mRNA binding family	Cre09.g393358	(1 of 1) K13199 - plasminogen activator inhibitor 1 RNA-binding protein (SERBP1)	LOC_Os05g45660	plasminogen activator inhibitor 1 RNA-binding protein, putative, expressed
Cre13.g604650	115.503	-0.554703	0.182052	0.00120413	0.00414086	AT3G51800	metallopeptidase M24 family protein	Cre13.g604650	(1 of 1) PTHR10804//PTHR10804:SF11 - PROTEASE FAMILY M24 METHIONYL AMINOPEPTIDASE, AMINOPEPTIDASE P // PROLIFERATION-ASSOCIATED PROTEIN 2G4	LOC_Os05g28280	peptidase, M24 family protein, putative, expressed
Cre01.g054850	93.7101	-0.556565	0.263092	0.0165475	0.0407008			Cre01.g054850
Cre12.g494450	92.4602	-0.556899	0.341269	0.044921	0.0917875	AT4G34620	small subunit ribosomal protein 16	Cre12.g494450	Chloroplast ribosomal protein S16
Cre16.g650550	108.83	-0.557401	0.205947	0.00345347	0.0101567	AT4G09320	Nucleoside diphosphate kinase family protein	Cre16.g650550	Flagellar Associated Protein 103	LOC_Os07g30970	nucleoside diphosphate kinase, putative, expressed
Cre10.g421600	118.531	-0.558065	0.182629	0.00116238	0.0040225	AT2G04842	threonyl-tRNA synthetase, putative / threonine--tRNA ligase, putative	Cre10.g421600	Threonyl-tRNA synthetase	LOC_Os02g33500	threonyl-tRNA synthetase, putative, expressed
Cre03.g164000	83.9459	-0.55839	0.215085	0.00474618	0.0135942			Cre03.g164000	Anaerobiosis-Related protein 1
Cre06.g300700	79.7554	-0.559436	0.314635	0.0339853	0.0748632			Cre06.g300700	Flavin reductase
Cre12.g532100	92.4845	-0.561064	0.204932	0.00312728	0.00939899			Cre12.g532100
Cre10.g436350	93.1541	-0.565032	0.213111	0.00399177	0.0115846	AT2G21940	shikimate kinase 1	Cre10.g436350	Shikimate kinase	LOC_Os06g12150	shikimate kinase, putative, expressed
Cre12.g483700	97.5675	-0.569619	0.194322	0.00169379	0.00553003	AT5G44785	organellar single-stranded DNA binding protein 3	Cre12.g483700	Chloroplast-targeted RNA-binding protein
Cre06.g272800	116.509	-0.572963	0.189094	0.00122345	0.0041911	AT5G20290	Ribosomal protein S8e family protein	Cre06.g272800	Cytosolic 80S ribosomal protein S8	LOC_Os04g28180	ribosomal protein, putative, expressed
Cre07.g314150	85.2845	-0.575754	0.330647	0.0348858	0.0762345	AT3G04870	zeta-carotene desaturase	Cre07.g314150	Zeta-carotene desaturase	LOC_Os07g10490	zeta-carotene desaturase, chloroplast/chromoplast precursor, putative, expressed
Cre12.g483850	121.788	-0.577447	0.18848	0.00108363	0.00379791			Cre12.g483850
Cre01.g012150	101.986	-0.57825	0.207884	0.00263272	0.00800026	AT4G25130	peptide met sulfoxide reductase 4	Cre01.g012150	Peptide methionine-S-sulfoxide reductase and FKBP-type peptidyl-prolyl cis-trans isomerase	LOC_Os10g41400	peptide methionine sulfoxide reductase, putative, expressed
Cre01.g055408	77.6863	-0.58033	0.341928	0.0374122	0.0806309	AT5G36880	acetyl-CoA synthetase	Cre01.g055408	(1 of 3) K01895 - acetyl-CoA synthetase (ACSS, acs)	LOC_Os04g33190	AMP-binding enzyme, putative, expressed
Cre16.g675650	98.5547	-0.59217	0.199285	0.00141743	0.00475509	AT2G14170	aldehyde dehydrogenase 6B2	Cre16.g675650	Aldehyde dehydrogenase	LOC_Os07g09060	aldehyde dehydrogenase, putative, expressed
Cre10.g424100	94.0666	-0.595379	0.212699	0.00240244	0.00746594	AT5G09650	pyrophosphorylase 6	Cre10.g424100	Inorganic pyrophosphatase	LOC_Os02g52940	soluble inorganic pyrophosphatase, putative, expressed
Cre06.g257601	117.164	-0.600028	0.199707	0.00125109	0.00424906	AT3G11630	Thioredoxin superfamily protein	Cre06.g257601	2-cys Peroxiredoxin	LOC_Os02g33450	peroxiredoxin, putative, expressed
Cre03.g146187	93.5516	-0.607872	0.207458	0.00155945	0.00515275	AT2G19940	oxidoreductases, acting on the aldehyde or oxo group of donors, NAD or NADP as acceptor;copper ion binding	Cre03.g146187	(1 of 1) 1.2.1.38 - N-acetyl-gamma-glutamyl-phosphate reductase / NAGSA dehydrogenase	LOC_Os03g42110	semialdehyde dehydrogenase, NAD binding domain containing protein, putative, expressed
Cre17.g734200	104.301	-0.608464	0.196478	0.000906585	0.00327146	AT4G33680	Pyridoxal phosphate (PLP)-dependent transferases superfamily protein	Cre17.g734200	LL-diaminopimelate aminotransferase, putative	LOC_Os03g18810	aminotransferase, classes I and II, domain containing protein, expressed
Cre02.g099850	105.205	-0.61014	0.214771	0.0020436	0.00649806	AT1G01090	pyruvate dehydrogenase E1 alpha	Cre02.g099850	Pyruvate dehydrogenase, E1 component, alpha subunit	LOC_Os04g02900	dehydrogenase E1 component domain containing protein, expressed
Cre01.g032300	131.155	-0.61077	0.181278	0.000352374	0.0014264			Cre01.g032300	G-strand telomere binding protein
Cre06.g253350	105.982	-0.61434	0.186901	0.000470673	0.00182448	AT2G35120	Single hybrid motif superfamily protein	Cre06.g253350	Glycine cleavage system H protein, mitochondrial	LOC_Os02g07410	glycine cleavage system H protein, putative, expressed
Cre06.g251000	93.5756	-0.617335	0.230627	0.00328133	0.00975506			Cre06.g251000
Cre01.g004000	143.977	-0.620862	0.195276	0.000666922	0.00248848			Cre01.g004000	(1 of 1) PF08855 - Domain of unknown function (DUF1825) (DUF1825)
Cre12.g510650	93.5769	-0.62153	0.20213	0.000948312	0.00338859	AT3G54050	high cyclic electron flow 1	Cre12.g510650	Fructose-1,6-bisphosphatase	LOC_Os03g16050	fructose-1,6-bisphosphatase, putative, expressed
Cre12.g509650	105.897	-0.621745	0.232774	0.00329551	0.00977075	AT4G14210	phytoene desaturase 3	Cre12.g509650	phytoene desaturase	LOC_Os03g08570	amine oxidase, flavin-containing, domain containing protein, expressed
Cre03.g154350	154.208	-0.625257	0.191506	0.000492086	0.00189228			Cre03.g154350	Mitochondrial cytochrome c oxidase subunit II, protein IIa of split subunit
Cre12.g498550	78.0673	-0.631914	0.28262	0.0102753	0.0267903	AT4G25080	magnesium-protoporphyrin IX methyltransferase	Cre12.g498550	Mg protoporphyrin IX S-adenosyl methionine O-methyl transferase	LOC_Os06g04150	magnesium-protoporphyrin O-methyltransferase, putative, expressed
Cre07.g339150	96.5058	-0.641727	0.213733	0.00114349	0.00398225	AT3G13470	TCP-1/cpn60 chaperonin family protein	Cre07.g339150	Chaperonin 60B2	LOC_Os06g02380	T-complex protein, putative, expressed
Cre06.g273600	118.026	-0.670395	0.235179	0.00172239	0.00560671	AT2G47110	ubiquitin 6	Cre06.g273600	Cytosolic 80S ribosomal protein S27a	LOC_Os01g22490	40S ribosomal protein S27a, putative, expressed
Cre07.g325400	130.426	-0.683008	0.203629	0.000315933	0.00129805	AT1G80560	isopropylmalate dehydrogenase 2	Cre07.g325400	Isopropylmalate dehydrogenase	LOC_Os03g45320	dehydrogenase, putative, expressed
Cre06.g273700	92.7195	-0.684734	0.228266	0.00104836	0.00370985	AT5G23120	photosystem II stability/assembly factor, chloroplast (HCF136)	Cre06.g273700	Photosystem II stability/assembly factor HCF136
Cre10.g451950	122.307	-0.686401	0.207353	0.000366807	0.00147937	AT1G23310	glutamate:glyoxylate aminotransferase	Cre10.g451950	Alanine aminotransferase	LOC_Os07g01760	aminotransferase, classes I and II, domain containing protein, expressed
Cre05.g242000	122.519	-0.692901	0.296669	0.00686969	0.0187829	AT1G08520	ALBINA 1	Cre05.g242000	Magnesium chelatase subunit D, chloroplast precursor	LOC_Os03g59640	magnesium-chelatase subunit chlD, chloroplast precursor, putative, expressed
Cre12.g500150	74.7453	-0.693249	0.476107	0.039625	0.0842373	AT1G23800	aldehyde dehydrogenase 2B7	Cre12.g500150	Aldehyde dehydrogenase	LOC_Os06g15990	aldehyde dehydrogenase, putative, expressed
Cre17.g702650	148.343	-0.694753	0.209406	0.000349464	0.00141986			Cre17.g702650	High mobility group protein
Cre12.g490350	89.7414	-0.695621	0.224486	0.000740451	0.00270758	AT5G60600	4-hydroxy-3-methylbut-2-enyl diphosphate synthase	Cre12.g490350	1-hydroxy-2-methyl-2-(E)-butenyl 4-diphosphate synthase	LOC_Os02g39160	hydroxymethylbutenyl 4-diphosphate synthase, putative, expressed
Cre03.g156600	74.3027	-0.70161	0.255526	0.00220122	0.0068796	AT3G21200	proton gradient regulation 7	Cre03.g156600	(1 of 1) PTHR13343//PTHR13343:SF14 - CREG1 PROTEIN // GENOMIC DNA, CHROMOSOME 3, P1 CLONE: MXL8	LOC_Os08g15500	expressed protein
Cre10.g451900	97.9545	-0.705872	0.206255	0.000236143	0.00100406	AT4G29840	Pyridoxal-5'-phosphate-dependent enzyme family protein	Cre10.g451900	Threonine synthase	LOC_Os01g49890	threonine synthase, chloroplast precursor, putative, expressed
Cre09.g412100	141.369	-0.71429	0.189909	6.39e-05	0.000307547	AT1G31330	photosystem I subunit F	Cre09.g412100	Photosystem I reaction center subunit III	LOC_Os03g56670	photosystem I reaction center subunit III, chloroplast precursor, putative, expressed
Cre16.g696000	126.639	-0.721766	0.195226	8.09e-05	0.000382597			Cre16.g696000	(1 of 2) 2.7.7.23//2.7.7.9 - UDP-N-acetylglucosamine diphosphorylase / UDP-N-acetylglucosamine pyrophosphorylase // UTP--glucose-1-phosphate uridylyltransferase / UDP-glucose pyrophosphorylase
Cre12.g513150	105.606	-0.721975	0.198619	0.000103129	0.000475346	AT5G63550	DEK domain-containing chromatin associated protein	Cre12.g513150	mitochondrial intermembrane space protein involved in protein import.	LOC_Os03g40010	DEK C terminal domain containing protein, expressed
Cre10.g425900	120.97	-0.721988	0.220048	0.000374864	0.00150245			Cre10.g425900	Light-harvesting protein 5 of photosystem I
Cre09.g411200	89.1104	-0.722349	0.227966	0.000551816	0.00209461	AT1G71500	Rieske (2Fe-2S) domain-containing protein	Cre09.g411200	Rieske [2Fe-2S] domain, putative, chloroplast location proposed	LOC_Os11g13850	rieske domain containing protein, expressed
Cre13.g573250	77.8828	-0.725556	0.235907	0.000747089	0.00272278			Cre13.g573250	(1 of 7) 2.8.1.1 - Thiosulfate sulfurtransferase / Thiosulfate thiotransferase
Cre02.g080200	120.597	-0.730404	0.180792	1.98e-05	0.000107433	AT3G60750	Transketolase	Cre02.g080200	Transketolase	LOC_Os06g04270	transketolase, chloroplast precursor, putative, expressed
Cre06.g261450	90.3429	-0.737699	0.213906	0.000199708	0.000859138	AT3G51880	high mobility group B1	Cre06.g261450	High mobility group protein	LOC_Os02g44930	HMG1/2, putative, expressed
Cre12.g495951	123.47	-0.738166	0.209686	0.000152853	0.000684407	AT5G13120	cyclophilin 20-2	Cre12.g495951	Cyclophilin	LOC_Os05g01270	peptidyl-prolyl cis-trans isomerase, putative, expressed
Cre12.g517150	96.2381	-0.747725	0.202448	7.78e-05	0.00036968	AT1G62180	5'adenylylphosphosulfate reductase 2	Cre12.g517150	Adenylylphosphosulfate reductase	LOC_Os07g32570	OsAPRL1 adenosine 5'-phosphosulfate reductase-like OsAPRL1, expressed
Cre06.g268600	101.91	-0.757241	0.199757	5.2e-05	0.000260656
Cre02.g077300	91.1469	-0.757622	0.285916	0.00253734	0.00781873	AT4G25630	fibrillarin 2	Cre02.g077300	Nucleolar protein, Component of C/D snoRNPs	LOC_Os02g57590	rRNA 2-O-methyltransferase fibrillarin 2, putative, expressed
Cre17.g746597	124.105	-0.759805	0.22052	0.000191025	0.000831564	AT4G12910	serine carboxypeptidase-like 20	Cre17.g746597	(1 of 2) K16296 - serine carboxypeptidase-like clade I [EC:3.4.16.-] (SCPL-I)	LOC_Os12g15470	OsSCP65 - Putative Serine Carboxypeptidase homologue, expressed
Cre06.g264950	100.783	-0.774515	0.2735	0.00143026	0.00478352	AT1G51060	histone H2A 10	Cre06.g264750	Histone H2A	LOC_Os12g34510	Core histone H2A/H2B/H3/H4 domain containing protein, putative, expressed
Cre09.g392867	65.3159	-0.779511	0.290395	0.00219659	0.0068796			Cre09.g392867	Flagella Membrane Glycoprotein 1B
Cre02.g082500	195.299	-0.782186	0.255629	0.000686035	0.0025425			Cre02.g082500	Photosystem I reaction center subunit N	LOC_Os12g08770	photosystem I reaction center subunit N, chloroplast precursor, putative, expressed
Cre09.g387875	116.879	-0.785405	0.187423	9.24e-06	5.36e-05	AT3G53620	pyrophosphorylase 4	Cre09.g387875	Soluble inorganic pyrophosphatase	LOC_Os05g02310	soluble inorganic pyrophosphatase, putative, expressed
Cre16.g690431	137.179	-0.785639	0.212085	6.83e-05	0.000325854			Cre16.g690431	(1 of 1) 1.3.99.34 - Transferred entry: 1.3.7.11
Cre01.g042750	117.764	-0.790721	0.19118	1.16e-05	6.57e-05	AT4G26970	aconitase 2	Cre01.g042750	Aconitate hydratase	LOC_Os03g04410	aconitate hydratase protein, putative, expressed
Cre12.g494850	98.5588	-0.794097	0.201431	2.61e-05	0.000139237	AT5G47840	adenosine monophosphate kinase	Cre12.g494850	Adenylate kinase	LOC_Os08g01770	adenylate kinase, putative, expressed
Cre16.g659950	114.788	-0.794202	0.251908	0.000493339	0.00189228			Cre16.g659950	Chloroplast Ribosomal Protein S5
Cre09.g400650	120.061	-0.795431	0.212863	5.89e-05	0.000287317	AT4G31700	ribosomal protein S6	Cre09.g400650	Cytosolic 80S ribosomal protein S6	LOC_Os03g27260	40S ribosomal protein S6, putative, expressed
Cre01.g016514	107.967	-0.797669	0.339526	0.00514425	0.0145444	AT4G16155	dihydrolipoyl dehydrogenases	Cre01.g016514	(1 of 1) PTHR22912//PTHR22912:SF142 - DISULFIDE OXIDOREDUCTASE // SUBFAMILY NOT NAMED	LOC_Os01g23610	dihydrolipoyl dehydrogenase, putative, expressed
Cre02.g108850	99.1149	-0.801615	0.225113	0.000114706	0.000517827	AT3G54210	Ribosomal protein L17 family protein	Cre02.g108850	Chloroplast ribosomal protein L17	LOC_Os03g60100	50S ribosomal protein L17, putative, expressed
Cre03.g158000	106.805	-0.823037	0.288016	0.00118799	0.00409818	AT3G48730	glutamate-1-semialdehyde 2,1-aminomutase 2	Cre03.g158000	Glutamate-1-semialdehyde aminotransferase	LOC_Os08g41990	aminotransferase, putative, expressed
Cre12.g530650	94.5655	-0.823175	0.230557	0.000105933	0.000486227			Cre12.g530650	Glutamine synthetase
Cre12.g510400	134.119	-0.823523	0.192574	5.83e-06	3.59e-05	AT5G17170	rubredoxin family protein	Cre12.g510400	Conserved in the Plant Lineage and Diatoms	LOC_Os08g06530	rubredoxin family protein, putative, expressed
Cre16.g692901	138.033	-0.828408	0.259238	0.000396462	0.00156789	AT1G80480	plastid transcriptionally active 17	Cre16.g692901	(1 of 3) PTHR13748//PTHR13748:SF43 - COBW-RELATED // SUBFAMILY NOT NAMED	LOC_Os02g55630	COBW domain containing protein, putative, expressed
Cre16.g666301	112.977	-0.830591	0.19249	4.85e-06	3.04e-05
Cre10.g430501	90.5278	-0.833119	0.217996	3.93e-05	0.000203121	AT2G25290	Octicosapeptide/Phox/Bem1p (PB1) domain-containing protein / tetratricopeptide repeat (TPR)-containing protein	Cre10.g430501	(1 of 1) PTHR22904//PTHR22904:SF331 - TPR REPEAT CONTAINING PROTEIN // CARBOXYLATE CLAMP-TETRATRICOPEPTIDE REPEAT PROTEIN	LOC_Os09g04990	cytoskeletal protein, putative, expressed
Cre16.g687900	134.706	-0.836481	0.196166	5.98e-06	3.59e-05	AT1G45474	photosystem I light harvesting complex gene 5	Cre16.g687900	Light-harvesting protein of photosystem I	LOC_Os02g52650	chlorophyll A-B binding protein, putative, expressed
Cre12.g537450	170.301	-0.836708	0.24304	0.000163592	0.000726559			Cre12.g537450	Mitochondrial cytochrome c oxidase 12 kDa subunit
Cre06.g259900	116.055	-0.840328	0.209833	1.82e-05	0.0001	AT4G04640	ATPase, F1 complex, gamma subunit protein	Cre06.g259900	Chloroplast ATP synthase gamma chain	LOC_Os07g32880	ATP synthase gamma chain, putative, expressed
Cre07.g357850	107.991	-0.841529	0.225435	5.44e-05	0.000269364	AT5G27770	Ribosomal L22e protein family	Cre07.g357850	Cytosolic 80S ribosomal protein L22	LOC_Os07g47710	60S ribosomal protein L22-2, putative, expressed
Cre02.g141400	70.4016	-0.846616	0.280795	0.000694494	0.00256519	AT4G37870	phosphoenolpyruvate carboxykinase 1	Cre02.g141400	Phosphoenolpyruvate carboxykinase	LOC_Os03g15050	phosphoenolpyruvate carboxykinase, putative, expressed
Cre11.g481450	75.9397	-0.85261	0.282313	0.000673458	0.00250435	AT4G32260	ATPase, F0 complex, subunit B/B', bacterial/chloroplast	Cre11.g481450	Chloroplast ATP synthase subunit II	LOC_Os03g17070	ATP synthase B chain, chloroplast precursor, putative, expressed
Cre03.g194850	106.725	-0.863683	0.195267	2.79e-06	1.81e-05	AT3G47520	malate dehydrogenase	Cre03.g194850	NAD-dependent malate dehydrogenase, chloroplastic	LOC_Os08g33720	lactate/malate dehydrogenase, putative, expressed
Cre11.g467723	112.606	-0.864611	0.185573	9.16e-07	7.03e-06	AT5G46290	3-ketoacyl-acyl carrier protein synthase I	Cre11.g467723	3-ketoacyl-CoA-synthase component of plastidic multimeric fatty acid synthase	LOC_Os04g36800	3-oxoacyl-synthase, putative, expressed
Cre06.g275900	99.4688	-0.874852	0.39941	0.00626623	0.0174912	AT1G06760	winged-helix DNA-binding transcription factor family protein	Cre06.g275900	Histone H1	LOC_Os07g08710	AT hook-containing DNA-binding protein, putative, expressed
Cre06.g265000	130.986	-0.886671	0.211725	7.58e-06	4.49e-05	AT5G10980	Histone superfamily protein	Cre17.g708700	Histone H3	LOC_Os06g04030	histone H3, putative, expressed
Cre09.g410700	110.715	-0.88799	0.209324	5.97e-06	3.59e-05	AT5G58330	lactate/malate dehydrogenase family protein	Cre09.g410700	NADP-Malate Dehydrogenase	LOC_Os08g44810	lactate/malate dehydrogenase, putative, expressed
Cre01.g049500	125.585	-0.890275	0.18144	2.56e-07	2.19e-06			Cre01.g049500	Mitochondrial cytochrome c oxidase subunit II, protein IIb of split subunit
Cre12.g530300	99.535	-0.891416	0.306136	0.000865685	0.00314456	AT2G43560	FKBP-like peptidyl-prolyl cis-trans isomerase family protein	Cre12.g530300	peptidyl-prolyl cis-trans isomerase, FKBP-type	LOC_Os08g42850	peptidyl-prolyl cis-trans isomerase, FKBP-type, putative, expressed
Cre11.g467569	103.387	-0.892635	0.233246	3.39e-05	0.00017802	AT4G09650	ATP synthase delta-subunit gene	Cre11.g467569	Chloroplast ATP synthase delta chain	LOC_Os02g51470	ATP synthase F1, delta subunit family protein, putative, expressed
Cre12.g505850	109.167	-0.89741	0.27362	0.000257412	0.00108192			Cre12.g505850	Chaperonin 23
Cre10.g420350	123.59	-0.898099	0.255733	0.000112172	0.00051054	AT4G28750	Photosystem I reaction centre subunit IV / PsaE protein	Cre10.g420350	Photosystem I reaction center subunit IV, 8.1 kDa	LOC_Os07g25430	photosystem I reaction center subunit IV A, chloroplast precursor, putative, expressed
Cre13.g588100	163.68	-0.898515	0.212022	5.93e-06	3.59e-05			Cre13.g588100	Cyclophilin
Cre09.g386650	118.757	-0.899257	0.186729	3.96e-07	3.32e-06	AT4G28390	ADP/ATP carrier 3	Cre09.g386650	ADP/ATP carrier protein, mitochondrial	LOC_Os05g23720	mitochondrial carrier protein, putative, expressed
Cre06.g249250	83.1702	-0.907378	0.245327	5.48e-05	0.000269364	AT4G22380	Ribosomal protein L7Ae/L30e/S12e/Gadd45 family protein	Cre06.g249250	Cytosolic 80S ribosomal protein L7ae	LOC_Os03g13800	ribosomal protein L7Ae, putative, expressed
Cre13.g576400	135.394	-0.909791	0.183499	1.89e-07	1.66e-06	AT5G57850	D-aminoacid aminotransferase-like PLP-dependent enzymes superfamily protein	Cre13.g576400	aminotransferase related to 4-amino-4-deoxychorismate lyase	LOC_Os05g15530	aminotransferase domain containing protein, putative, expressed
Cre48.g761197	81.7178	-0.916186	0.248962	5.78e-05	0.000283209	AT2G43030	Ribosomal protein L3 family protein	Cre48.g761197	(1 of 2) K02906 - large subunit ribosomal protein L3 (RP-L3, MRPL3, rplC)	LOC_Os02g04460	ribosomal protein L3, putative, expressed
Cre07.g325500	73.6494	-0.918103	0.256428	8.43e-05	0.000396967	AT5G13630	magnesium-chelatase subunit chlH, chloroplast, putative / Mg-protoporphyrin IX chelatase, putative (CHLH)	Cre07.g325500	Magnesium chelatase subunit H	LOC_Os03g20700	magnesium-chelatase, putative, expressed
Cre12.g484000	113.326	-0.920022	0.274654	0.000192402	0.000834248	ATCG00500	acetyl-CoA carboxylase carboxyl transferase subunit beta	Cre12.g484000	Acetyl-CoA carboxylase beta-carboxyltransferase subunit
Cre12.g504700	65.9588	-0.92888	0.506889	0.011573	0.0295935	AT5G59910	Histone superfamily protein	Cre12.g505600	Histone H2B	LOC_Os01g05970	OsFBO1 - F-box and other domain containing protein, expressed
Cre10.g458550	114.193	-0.931231	0.186915	1.62e-07	1.46e-06	AT2G24020	Uncharacterised BCR, YbaB family COG0718	Cre10.g458550	(1 of 1) PTHR33449//PTHR33449:SF1 - FAMILY NOT NAMED // NUCLEOID-ASSOCIATED PROTEIN YBAB	LOC_Os02g08380	CR084 protein, putative, expressed
Cre12.g495850	113.889	-0.933006	0.241006	2.61e-05	0.000139237			Cre12.g495850	3-hydroxybutyrate dehydrogenase
Cre05.g238332	143.678	-0.934333	0.229636	1.15e-05	6.55e-05	AT4G02770	photosystem I subunit D-1	Cre05.g238332	Photosystem I reaction center subunit II, 20 kDa	LOC_Os08g44680	photosystem I reaction center subunit II, chloroplast precursor, putative, expressed
Cre11.g467700	89.4196	-0.935879	0.317973	0.00071961	0.00264018	AT2G40490	Uroporphyrinogen decarboxylase	Cre11.g467700	Uroporphyrinogen-III decarboxylase, chloroplast precursor	LOC_Os03g21900	uroporphyrinogen decarboxylase, putative, expressed
Cre05.g246800	70.6275	-0.94516	0.302526	0.000397333	0.00156789	AT3G59400	enzyme binding;tetrapyrrole binding	Cre05.g246800	Tetrapyrrole-binding protein, chloroplast precursor	LOC_Os11g16550	uncharacterized protein ycf53, putative, expressed
Cre01.g047800	81.3058	-0.949793	0.260171	6.05e-05	0.000293851	AT2G38270	CAX-interacting protein 2	Cre01.g047800	Glutaredoxin 6, CGFS type, probably chloroplastic	LOC_Os12g07650	OsGrx_S16 - glutaredoxin subgroup II, expressed
Cre06.g275100	83.0764	-0.953321	0.230326	8.32e-06	4.91e-05	AT1G48920	nucleolin like 1	Cre06.g275100	Nucleolin	LOC_Os08g09350	gar2, putative, expressed
Cre06.g294950	107.646	-0.953375	0.191783	1.65e-07	1.48e-06	AT2G05990	NAD(P)-binding Rossmann-fold superfamily protein	Cre06.g294950	Enoyl-[acyl-carrier-protein] reductase	LOC_Os08g23810	enoyl-acyl-carrier-protein reductase NADH, chloroplast precursor, expressed
Cre16.g675550	111.297	-0.953469	0.216554	2.56e-06	1.69e-05	AT5G45680	FK506-binding protein 13	Cre16.g675550	Peptidyl-prolyl cis-trans isomerase, FKBP-type	LOC_Os06g45340	peptidyl-prolyl cis-trans isomerase, FKBP-type, putative, expressed
Cre02.g076250	106.342	-0.986143	0.192086	6.65e-08	6.45e-07	AT1G62750	Translation elongation factor EFG/EF2 protein	Cre02.g076250	Chloroplast elongation factor G	LOC_Os04g45490	elongation factor, putative, expressed
Cre14.g630847	137.975	-1.00372	0.224005	1.63e-06	1.14e-05	AT1G12230	Aldolase superfamily protein	Cre14.g630847	Putative transaldolase, plastid form	LOC_Os08g05830	transaldolase, putative, expressed
Cre16.g663900	78.945	-1.01449	0.252026	1.2e-05	6.8e-05	AT5G08280	hydroxymethylbilane synthase	Cre16.g663900	Porphobilinogen deaminase	LOC_Os02g07230	porphobilinogen deaminase, chloroplast precursor, putative, expressed
Cre09.g396213	141.593	-1.01727	0.209315	2.55e-07	2.19e-06	AT5G66570	PS II oxygen-evolving complex 1	Cre09.g396213	Photosystem II Oxygen Evolution Enhancer protein 1	LOC_Os01g31690	oxygen-evolving enhancer protein 1, chloroplast precursor, putative, expressed
Cre12.g554800	106.211	-1.02051	0.19819	5.78e-08	5.76e-07	AT1G32060	phosphoribulokinase	Cre12.g554800	Phosphoribulokinase, chloroplast precursor	LOC_Os02g47020	phosphoribulokinase/Uridine kinase family protein, expressed
Cre17.g720250	115.188	-1.03393	0.224666	8.79e-07	6.79e-06	AT2G40100	light harvesting complex photosystem II	Cre17.g720250	Light-harvesting minor chlorophyll a/b binding protein of photosystem II	LOC_Os07g37240	chlorophyll A-B binding protein, putative, expressed
Cre07.g330250	130.605	-1.03487	0.199586	4.64e-08	4.67e-07	AT1G52230	photosystem I subunit H2	Cre07.g330250	Photosystem I reaction center subunit H
Cre07.g340200	116.411	-1.03731	0.265523	1.86e-05	0.000101732	AT4G11960	PGR5-like B	Cre07.g340200	Proton-gradient related-like	LOC_Os08g41460	expressed protein
Cre11.g479500	85.0294	-1.04124	0.231003	1.37e-06	9.79e-06	AT1G07320	ribosomal protein L4	Cre11.g479500	Chloroplast ribosomal protein L4	LOC_Os03g15870	ribosomal protein L4, putative, expressed
Cre12.g550850	129.046	-1.07925	0.206648	3.51e-08	3.64e-07	AT1G06680	photosystem II subunit P-1	Cre12.g550850	Photosystem II Oxygen Evolution Enhancer protein 2	LOC_Os07g04840	PsbP, putative, expressed
Cre14.g621650	121.502	-1.08897	0.248483	2.21e-06	1.49e-05	AT2G30200	catalytics;transferases;[acyl-carrier-protein] S-malonyltransferases;binding	Cre14.g621650	Malonyl-CoA:acyl-carrier-protein transacylase	LOC_Os03g18590	malonyl CoA-acyl carrier protein transacylase, mitochondrial precursor, putative, expressed
Cre07.g352850	80.6149	-1.09167	0.347816	0.000287327	0.00119847			Cre07.g352850	Chloroplast ribosomal protein L32
Cre12.g494750	93.8287	-1.09173	0.31697	0.0001	0.000462817	AT3G15190	chloroplast 30S ribosomal protein S20, putative	Cre12.g494750	Chloroplast ribosomal protein S2	LOC_Os01g48690	ribosomal protein rpS20, putative, expressed
Cre09.g415950	80.6401	-1.09978	0.237879	7.22e-07	5.74e-06	AT1G05190	Ribosomal protein L6 family	Cre09.g415950	Chloroplast ribosomal protein L6	LOC_Os03g24020	ribosomal protein L6, putative, expressed
Cre02.g088900	92.3217	-1.10898	0.241867	8.44e-07	6.6e-06	AT3G63490	Ribosomal protein L1p/L10e family	Cre02.g088900	Chloroplast ribosomal protein L1	LOC_Os05g32220	L1P family of ribosomal proteins domain containing protein, expressed
Cre03.g185550	108.334	-1.1206	0.262584	3.52e-06	2.27e-05	AT3G55800	sedoheptulose-bisphosphatase	Cre03.g185550	Sedoheptulose-1,7-bisphosphatase	LOC_Os04g16680	fructose-1,6-bisphosphatase, putative, expressed
Cre02.g093650	134.138	-1.12599	0.283619	1.24e-05	6.97e-05			Cre02.g093650	(1 of 1) PTHR21496//PTHR21496:SF9 - FERREDOXIN-RELATED // SUBFAMILY NOT NAMED
Cre03.g180750	104.278	-1.12969	0.195889	1.54e-09	2.08e-08	AT5G17920	Cobalamin-independent synthase family protein	Cre03.g180750	Cobalamin-dependent methionine synthase	LOC_Os12g42876	5-methyltetrahydropteroyltriglutamate--homocysteine methyltransferase, putative, expressed
Cre16.g687294	100.227	-1.1306	0.203392	5.13e-09	6.19e-08			Cre16.g687294	(1 of 1) PTHR10949//PTHR10949:SF11 - LIPOYL SYNTHASE // SUBFAMILY NOT NAMED
Cre17.g734450	117.95	-1.13184	0.30974	3.79e-05	0.00019787			Cre17.g734450	Chloroplast ribosomal protein L19
Cre02.g120150	126.409	-1.15398	0.214165	1.27e-08	1.39e-07	AT1G67090	ribulose bisphosphate carboxylase small chain 1A	Cre02.g120150	ribulose-1,5-bisphosphate carboxylase/oxygenase small subunit 2	LOC_Os02g05830	ribulose bisphosphate carboxylase small chain, chloroplast precursor, putative, expressed
Cre03.g198850	130.271	-1.15651	0.200333	1.41e-09	1.94e-08	AT3G63540	Mog1/PsbP/DUF1795-like photosystem II reaction center PsbP family protein	Cre03.g198850	Thylakoid llumen protein	LOC_Os08g39430	thylakoid lumenal 19 kDa protein, chloroplast precursor, putative, expressed
Cre06.g261000	152.243	-1.16104	0.202685	1.81e-09	2.42e-08	AT1G79040	photosystem II subunit R	Cre06.g261000	Photosystem II 10 kDa polypeptide	LOC_Os07g05365	photosystem II 10 kDa polypeptide, chloroplast precursor, putative, expressed
Cre06.g280950	129.82	-1.17112	0.185895	5.38e-11	1.05e-09			Cre06.g280950	Pyruvate kinase
Cre11.g476750	111.319	-1.2002	0.20202	4.88e-10	7.33e-09	AT4G05390	root FNR 1	Cre11.g476750	Ferredoxin-NADP reductase, chloroplast	LOC_Os03g57120	ferredoxin--NADP reductase, chloroplast precursor, putative, expressed
Cre03.g200250	113.911	-1.20208	0.322443	2.9e-05	0.000153002	AT1G77060	Phosphoenolpyruvate carboxylase family protein	Cre03.g200250	Putative isocitrate lyase/malate synthase	LOC_Os12g08760	carboxyvinyl-carboxyphosphonate phosphorylmutase, putative, expressed
Cre10.g423650	72.6077	-1.21465	0.405823	0.00037527	0.00150245	AT1G32990	plastid ribosomal protein l11	Cre10.g423650	Chloroplast ribosomal protein L11	LOC_Os03g03020	L11 domain containing ribosomal protein, putative, expressed
Cre11.g467689	117.879	-1.22631	0.187073	9.43e-12	2.11e-10	AT4G03280	photosynthetic electron transfer C	Cre11.g467689	Chloroplast cytochrome b6f Rieske iron-sulfur center subunit	LOC_Os07g37030	cytochrome b6-f complex iron-sulfur subunit, chloroplast precursor, putative, expressed
Cre06.g265800	89.878	-1.24141	0.219899	2.68e-09	3.46e-08	AT2G33450	Ribosomal L28 family	Cre06.g265800	Chloroplast ribosomal protein L28, imported to chloroplast	LOC_Os05g01110	ribosomal protein L28 protein, putative, expressed
Cre06.g264300	120.073	-1.24265	0.192664	1.85e-11	4.06e-10			Cre06.g264300	Chloroplast ribosomal protein S15
Cre12.g486300	154.131	-1.24362	0.287179	2.2e-06	1.49e-05	AT4G12800	photosystem I subunit l	Cre12.g486300	Photosystem I reaction center subunit L	LOC_Os12g23200	photosystem I reaction center subunit XI, chloroplast precursor, putative, expressed
Cre06.g306300	89.5068	-1.26367	0.259511	1.69e-07	1.49e-06	AT4G18480	P-loop containing nucleoside triphosphate hydrolases superfamily protein	Cre06.g306300	Magnesium chelatase subunit I, isoform 1	LOC_Os03g36540	magnesium-chelatase subunit chlI, chloroplast precursor, putative, expressed
Cre04.g229300	113.558	-1.27459	0.218008	7.77e-10	1.12e-08	AT2G39730	rubisco activase	Cre04.g229300	rubisco activase	LOC_Os11g47970	AAA-type ATPase family protein, putative, expressed
Cre05.g234550	101.338	-1.28054	0.221057	1.07e-09	1.53e-08	AT4G38970	fructose-bisphosphate aldolase 2	Cre05.g234550	Fructose-1,6-bisphosphate aldolase	LOC_Os11g07020	fructose-bisphospate aldolase isozyme, putative, expressed
Cre03.g158900	124.169	-1.2863	0.187989	1.24e-12	3.57e-11	AT1G34430	2-oxoacid dehydrogenases acyltransferase family protein	Cre03.g158900	dihydrolipoamide acetyltransferase, possibly plastidic	LOC_Os08g33440	2-oxo acid dehydrogenases acyltransferase domain containing protein, expressed
Cre06.g264350	106.071	-1.29001	0.209876	1.23e-10	2.11e-09	AT1G78630	Ribosomal protein L13 family protein	Cre06.g264350	Chloroplast ribosomal protein L13	LOC_Os01g54540	ribosomal protein L13, putative, expressed
Cre12.g557600	109.756	-1.2962	0.230769	2.92e-09	3.72e-08	AT5G63400	adenylate kinase 1	Cre12.g557600	Adenylate kinase	LOC_Os12g13380	adenylate kinase, putative, expressed
Cre08.g359350	97.3573	-1.29767	0.234392	4.62e-09	5.63e-08	AT5G35360	acetyl Co-enzyme a carboxylase biotin carboxylase subunit	Cre08.g359350	Biotin carboxylase
Cre14.g612450	101.572	-1.30206	0.209095	7.28e-11	1.33e-09	AT3G25920	ribosomal protein L15	Cre14.g612450	Chloroplast ribosomal protein L15	LOC_Os03g12020	50S ribosomal protein L15, chloroplast precursor, putative, expressed
Cre06.g272850	96.4478	-1.30855	0.255522	4.41e-08	4.48e-07	AT5G13510	Ribosomal protein L10 family protein	Cre06.g272850	Chloroplast ribosomal protein L1	LOC_Os03g17580	ribosomal protein L10, putative, expressed
Cre12.g558900	140.118	-1.34897	0.199017	1.77e-12	4.97e-11			Cre12.g558900	Regulator of photosynthetic cyclic electron flow
Cre12.g514200	123.822	-1.36684	0.213584	2.21e-11	4.67e-10	AT1G14190	Glucose-methanol-choline (GMC) oxidoreductase family protein	Cre12.g514200	(1 of 1) PTHR11552 - GLUCOSE-METHANOL-CHOLINE GMC OXIDOREDUCTASE	LOC_Os03g02700	HOTHEAD precursor, putative, expressed
Cre03.g182150	125.305	-1.37829	0.191948	9.98e-14	3.42e-12	AT1G54780	thylakoid lumen 18.3 kDa protein	Cre03.g182150	predicted protein	LOC_Os05g33280	thylakoid lumen protein, putative, expressed
Cre12.g546050	91.2371	-1.38054	0.245288	2.5e-09	3.27e-08	AT5G62790	1-deoxy-D-xylulose 5-phosphate reductoisomerase	Cre12.g546050	1-deoxy-D-xylulose 5-phosphate reductoisomerase, chloroplast precursor	LOC_Os01g01710	1-deoxy-D-xylulose 5-phosphate reductoisomerase, chloroplast precursor, putative, expressed
Cre03.g182551	158.524	-1.38498	0.322607	2.18e-06	1.48e-05	AT1G76100	plastocyanin 1	Cre03.g182551	plastocyanin, chloroplast precursor	LOC_Os06g01210	plastocyanin, chloroplast precursor, putative, expressed
Cre12.g493950	105.255	-1.40235	0.225452	6.76e-11	1.26e-09	AT5G14320	Ribosomal protein S13/S18 family	Cre12.g493950	Chloroplast ribosomal protein S13	LOC_Os03g49710	ribosomal protein S13p/S18e, putative, expressed
Cre17.g711750	98.3116	-1.4075	0.252422	3.24e-09	4.08e-08	AT5G59910	Histone superfamily protein	Cre17.g711750	Histone H2B	LOC_Os01g05970	OsFBO1 - F-box and other domain containing protein, expressed
Cre12.g560950	163.723	-1.40947	0.269611	2.17e-08	2.29e-07	AT1G55670	photosystem I subunit G	Cre12.g560950	Photosystem I reaction center subunit V	LOC_Os09g30340	photosystem I reaction center subunit, chloroplast precursor, putative, expressed
Cre02.g084000	108.712	-1.41627	0.212374	3.52e-12	8.79e-11			Cre02.g084000
Cre02.g083950	112.066	-1.42206	0.321369	1.16e-06	8.69e-06			Cre02.g083950	Plastid-specific ribosomal protein 3
Cre12.g519180	114.858	-1.42285	0.223854	2.76e-11	5.7e-10	AT4G29060	elongation factor Ts family protein	Cre12.g519180	Elongation factor Ts-like protein	LOC_Os12g35630	elongation factor TS family protein, expressed
Cre01.g050950	91.9892	-1.42347	0.23992	3.94e-10	6.17e-09	AT1G74470	Pyridine nucleotide-disulphide oxidoreductase family protein	Cre01.g050950	(1 of 1) 1.3.1.83 - Geranylgeranyl diphosphate reductase / Geranylgeranyl reductase	LOC_Os02g51080	FAD binding domain containing protein, expressed
Cre09.g394750	102.663	-1.43329	0.203672	2.7e-13	8.42e-12	AT5G30510	ribosomal protein S1	Cre09.g394750	Chloroplast Ribosomal Protein S1	LOC_Os03g20100	S1 RNA binding domain containing protein, expressed
Cre17.g724300	185.106	-1.47258	0.26697	4.17e-09	5.13e-08	AT1G30380	photosystem I subunit K	Cre17.g724300	Photosystem I reaction center subunit K	LOC_Os07g05480	photosystem I reaction center subunit, chloroplast precursor, putative, expressed
Cre06.g284600	117.281	-1.4733	0.19954	2.02e-14	7.65e-13			Cre06.g284600	rubredoxin
Cre03.g144807	113.047	-1.47852	0.195799	5.71e-15	2.32e-13	AT5G03860	malate synthase	Cre03.g144807	Malate synthase	LOC_Os04g40990	malate synthase, glyoxysomal, putative, expressed
Cre09.g395450	78.3707	-1.48246	0.248596	3.13e-10	5.06e-09			Cre09.g395450	(1 of 9) PF01344 - Kelch motif (Kelch_1)	LOC_Os06g39370	OsFBK16 - F-box domain and kelch repeat containing protein, expressed
Cre10.g452800	130.331	-1.48902	0.248888	2.67e-10	4.44e-09			Cre10.g452800	Low-CO2-inducible protein B
Cre03.g162800	50.2805	-1.49216	0.523964	0.000409505	0.00161013			Cre03.g162800	Low-CO2-inducible membrane protein
Cre08.g372450	130.858	-1.51109	0.194369	9.66e-16	4.41e-14	AT4G05180	photosystem II subunit Q-2	Cre08.g372450	Photosystem II Oxygen Evolution Enhancer protein 3	LOC_Os07g36080	oxygen evolving enhancer protein 3 domain containing protein, expressed
Cre01.g032650	95.2748	-1.52842	0.251579	1.48e-10	2.5e-09			Cre01.g032650	Transaldolase
Cre02.g081050	93.478	-1.54776	0.218389	1.7e-13	5.66e-12	AT1G65900		Cre02.g081050	Flagellar Associated Protein 24	LOC_Os03g02820	expressed protein
Cre01.g015350	107.628	-1.59891	0.237798	2.05e-12	5.49e-11	AT1G03630	protochlorophyllide oxidoreductase C	Cre01.g015350	Light-dependent protochlorophyllide reductase	LOC_Os04g58200	protochlorophyllide reductase A, chloroplast precursor, putative, expressed
Cre06.g307500	117.445	-1.6015	0.239849	2.77e-12	7.06e-11			Cre06.g307500	Low-CO2 inducible protein C
Cre12.g556050	112.134	-1.61114	0.300072	8.44e-09	9.95e-08	AT3G44890	ribosomal protein L9	Cre12.g556050	Chloroplast ribosomal protein L9	LOC_Os02g57670	ribosomal L9, putative, expressed
Cre03.g149100	119.771	-1.64595	0.221089	1.09e-14	4.28e-13	AT3G58750	citrate synthase 2	Cre03.g149100	Citrate synthase, glyoxysomal/microbody form	LOC_Os02g13840	citrate synthase, putative, expressed
Cre03.g172000	118.909	-1.74256	0.224185	8.08e-16	3.86e-14	AT1G24360	NAD(P)-binding Rossmann-fold superfamily protein	Cre03.g172000	3-oxoacy-[acyl-carrier-protein] reductase	LOC_Os04g30760	3-oxoacyl-reductase, chloroplast precursor, putative, expressed
Cre05.g237450	73.6247	-1.75519	0.301998	6.19e-10	9.06e-09	AT5G24490	30S ribosomal protein, putative	Cre05.g237450	Plastid-specific ribosomal protein 1	LOC_Os03g63950	plastid-specific 30S ribosomal protein 1, chloroplast precursor, putative, expressed
Cre07.g338451	91.1041	-1.79573	0.342884	1.49e-08	1.59e-07			Cre07.g338451	Fructose-1,6-bisphosphatase
Cre13.g577100	138.066	-1.81992	0.219808	1.24e-17	8.02e-16	AT3G05020	acyl carrier protein 1	Cre13.g577100	Acyl-carrier protein 2	LOC_Os11g31900	acyl carrier protein, putative, expressed
Cre05.g247950	112.309	-1.83833	0.203862	2.06e-20	1.88e-18
Cre12.g546550	150.807	-1.86788	0.266955	2.43e-13	7.85e-12			Cre12.g546550	Fe-assimilation protein
Cre04.g223100	77.7698	-1.8696	0.355016	1.24e-08	1.37e-07			Cre04.g223100	Carbonic anhydrase
Cre05.g243800	121.829	-1.98565	0.214789	2.33e-21	2.32e-19	AT1G03600	photosystem II family protein	Cre05.g243800	conserved expressed protein involved in PSII biogenesis	LOC_Os03g21560	photosystem II 11 kD protein, putative, expressed
Cre12.g519100	147.619	-1.98571	0.524191	1.06e-05	6.11e-05			Cre12.g519100	Acetyl-CoA carboxylase
Cre06.g282800	121.873	-2.08284	0.22499	1.96e-21	2.15e-19	AT3G21720	isocitrate lyase	Cre06.g282800	Isocitrate lyase	LOC_Os07g34520	isocitrate lyase, putative, expressed
Cre09.g393150	150.529	-2.16491	0.278981	6.92e-16	3.45e-14			Cre09.g393150	Multicopper ferroxidase
Cre17.g715250	112.231	-2.32521	0.277352	4.15e-18	2.84e-16	AT5G16390	chloroplastic acetylcoenzyme A carboxylase 1	Cre17.g715250	Acetyl-CoA biotin carboxyl carrier
Cre10.g436550	140.569	-2.33619	0.220821	3.22e-27	1.18e-24			Cre10.g436550	Low-CO2-inducible protein 5
Cre13.g581650	92.0493	-2.38149	0.241041	4.87e-24	7.63e-22	AT3G27830	ribosomal protein L12-A	Cre13.g581650	Chloroplast ribosomal protein L7/L12	LOC_Os05g49320	ribosomal protein L7/L12 C-terminal domain containing protein, expressed
Cre01.g010900	120.51	-2.42847	0.212499	2.89e-31	3.17e-28	AT1G42970	glyceraldehyde-3-phosphate dehydrogenase B subunit	Cre01.g010900	Glyceraldehyde-3-Phosphate Dehydrogenase	LOC_Os03g03720	glyceraldehyde-3-phosphate dehydrogenase, putative, expressed
Cre07.g353450	128.292	-2.4328	0.25392	7.81e-23	9.51e-21			Cre07.g353450	Acetyl-CoA synthetase/ligase
Cre01.g037850	153.266	-2.55006	0.395118	7.29e-12	1.67e-10	AT3G15690	Single hybrid motif superfamily protein	Cre01.g037850	Acetyl-CoA biotin carboxyl carrier
Cre06.g278255	106.587	-2.56097	0.230064	8.4e-30	4.61e-27			Cre06.g278255
Cre04.g223300	263.732	-2.58496	0.324166	1.05e-16	6.38e-15	AT5G46800	Mitochondrial substrate carrier family protein	Cre04.g223300	Low-CO2-inducible chloroplast envelope protein	LOC_Os10g42299	mitochondrial carrier protein, putative, expressed
Cre02.g097800	254.74	-2.82695	0.357914	1.81e-16	1.04e-14			Cre02.g097800	Bicarbonate ABC transporter

## Sheet: BFA
gene	baseMean	log2FoldChange	lfcSE	pvalue	padj	Best-hit-arabi-name	Best-hit-arabi-defline	Best-hit-clamy-name	Best-hit-clamy-defline	Best-hit-rice-name	Best-hit-rice-defline
Cre03.g178150	60.6956	4.27154	0.522818	3.36e-17	4.04e-15	AT5G21274	calmodulin 6	Cre03.g178150	Calmodulin, radial spoke protein	LOC_Os05g41210	OsCam2 - Calmodulin, expressed
Cre01.g018600	119.582	3.29648	0.430478	1.24e-15	8.95e-14			Cre01.g018600	(1 of 1) PF05529 - B-cell receptor-associated protein 31-like (Bap31)
Cre09.g398900	179.11	2.91222	0.385197	2.69e-15	1.53e-13			Cre09.g398900	Vegetative cell wall protein gp1
Cre07.g339050	154.318	2.89799	0.265193	6.8e-29	2.45e-26			Cre07.g339050	Cofilin/tropomyosin-type actin-binding protein
Cre02.g118850	60.5758	2.85249	0.413584	4.14e-13	1.54e-11	AT1G31812	acyl-CoA-binding protein 6	Cre02.g118850	(1 of 1) K08762 - diazepam-binding inhibitor (GABA receptor modulator, acyl-CoA-binding protein) (DBI, ACBP)	LOC_Os08g06550	acyl CoA binding protein, putative, expressed
Cre12.g548550	192.947	2.79179	0.237083	4.16e-33	2.25e-30	AT4G38260	Protein of unknown function (DUF833)	Cre12.g548550	(1 of 1) PTHR17985//PTHR17985:SF8 - SER/THR-RICH PROTEIN T10 IN DGCR REGION // TRANSPORT AND GOLGI ORGANIZATION PROTEIN 2 HOMOLOG	LOC_Os09g15480	Ser/Thr-rich protein T10 in DGCR region, putative, expressed
Cre09.g393450	244.157	2.75189	0.201783	1.97e-43	2.13e-40			Cre09.g393450	Flagellar Associated Protein 233
Cre07.g323500	64.9587	2.72054	0.555728	6.2e-08	1e-06	AT3G51980	ARM repeat superfamily protein	Cre07.g323500	(1 of 2) PTHR19316 - PROTEIN FOLDING REGULATOR
Cre06.g278195	64.8971	2.6873	0.360203	7.22e-15	3.58e-13	AT1G42960	(1 of 1) PTHR34048:SF1 - CHLOROPLAST INNER MEMBRANE LOCALIZED PROTEIN	Cre06.g278195		LOC_Os12g39370	expressed protein
Cre10.g433950	114.937	2.66183	0.654376	2.69e-06	2.77e-05			Cre10.g433950	(1 of 2) PTHR33222//PTHR33222:SF3 - FAMILY NOT NAMED // PROTEIN CURVATURE THYLAKOID 1C, CHLOROPLASTIC
Cre03.g155051	115.164	2.62704	0.534719	5.61e-08	9.33e-07	AT1G27980	dihydrosphingosine phosphate lyase	Cre03.g155051	Sphinganine-1-phosphate aldolase/lyase	LOC_Os01g01080	decarboxylase, putative, expressed
Cre16.g689087	58.1435	2.5095	0.528157	1.36e-07	1.91e-06			Cre16.g689087	related to reticulon
Cre06.g258800	86.3713	2.47476	0.325119	2.21e-15	1.33e-13			Cre06.g258800	Hydroxyproline-rich glycoprotein component of the outer cell wall
Cre09.g394200	100.432	2.44289	0.450483	4.04e-09	8.6e-08			Cre09.g394200	Flagellar Associated Protein 102
Cre13.g589450	66.0461	2.44052	0.382978	1.47e-11	4.69e-10			Cre13.g589450	(1 of 3) PTHR10338:SF110 - VON WILLEBRAND FACTOR A DOMAIN-CONTAINING PROTEIN 5A
Cre12.g486250	59.0503	2.4018	0.395781	1.04e-10	2.87e-09	AT3G62290	ADP-ribosylation factor A1E	Cre12.g486250	Flagellar Associated Protein 333	LOC_Os05g41060	ADP-ribosylation factor, putative, expressed
Cre02.g077800	163.227	2.37129	0.445653	7.23e-09	1.47e-07			Cre02.g077800	Flagellar Associated Protein 310
Cre01.g002050	56.7339	2.29992	0.388542	2.67e-10	6.7e-09			Cre01.g002050	Acid phosphatase
Cre05.g241950	66.4837	2.25234	0.368797	8.39e-11	2.39e-09	AT5G57490	voltage dependent anion channel 4	Cre05.g241950	Voltage-dependent anion-selective channel protein	LOC_Os03g04460	outer mitochondrial membrane porin, putative, expressed
Cre16.g665400	161.895	2.16433	0.230848	6.19e-22	9.56e-20	AT3G07590	Small nuclear ribonucleoprotein family protein	Cre16.g665400	Small nuclear ribonucleoprotein SmD1	LOC_Os04g39444	LSM domain containing protein, expressed
Cre02.g119100	130.215	2.10491	0.25978	4.86e-17	4.38e-15	AT3G02410	alpha/beta-Hydrolases superfamily protein	Cre02.g119100	Carboxyesterase-related protein/arylformamidase	LOC_Os06g49440	serine esterase, putative, expressed
Cre13.g567700	228.754	2.06901	0.208076	2.47e-24	5.35e-22	AT1G52740	histone H2A protein 9	Cre13.g567700	Histone H2A variant	LOC_Os03g06670	Core histone H2A/H2B/H3/H4 domain containing protein, putative, expressed
Cre09.g416800	185.141	1.96843	0.207658	2.52e-22	4.53e-20			Cre09.g416800
Cre06.g278163	62.1907	1.7818	0.331019	7.47e-09	1.49e-07	AT1G80600	HOPW1-1-interacting 1	Cre06.g278163	Acetylornithine aminotransferase	LOC_Os05g03830	aminotransferase, putative, expressed
Cre04.g225350	165.886	1.72994	0.232047	9.72e-15	4.57e-13			Cre04.g225350	(1 of 1) PTHR14445 - GRB10 INTERACTING GYF PROTEIN
Cre10.g453100	184.772	1.68669	0.294872	1.11e-09	2.62e-08	AT5G65290	LMBR1-like membrane protein	Cre10.g453100	(1 of 1) KOG2296 - Integral membrane protein	LOC_Os02g52160	LMBR1 integral membrane protein, putative, expressed
Cre02.g093750	93.3166	1.6547	0.315897	1.73e-08	3.24e-07	AT1G60420	DC1 domain-containing protein	Cre02.g093750	Nucleoredoxin	LOC_Os03g29240	PDI, putative, expressed
Cre02.g075400	180.193	1.60092	0.287562	2.87e-09	6.46e-08			Cre02.g075400	(1 of 12) PF04749 - PLAC8 family (PLAC8)
Cre12.g498500	83.1235	1.5769	0.394846	6.77e-06	6.48e-05			Cre12.g498500	Deg protease
Cre16.g679550	105.229	1.56615	0.342853	5.4e-07	6.75e-06	AT2G25240	Serine protease inhibitor (SERPIN) family protein	Cre16.g679550	Flagellar Associated Protein 277	LOC_Os03g41419	serpin domain containing protein, putative, expressed
Cre17.g726050	103.316	1.56	0.319354	1.17e-07	1.66e-06	AT1G51710	ubiquitin-specific protease 6	Cre17.g726050	Similar to Ubiquitin-Specific Protease	LOC_Os01g36930	ubiquitin carboxyl-terminal hydrolase 6, putative, expressed
Cre08.g381516	149.286	1.49989	0.228333	6.48e-12	2.12e-10	AT4G09750	NAD(P)-binding Rossmann-fold superfamily protein	Cre08.g381516	(1 of 1) K11168 - dehydrogenase/reductase SDR family member 12 (DHRS12)	LOC_Os06g39040	dehydrogenase/reductase SDR family member 12, putative, expressed
Cre01.g028850	254.779	1.48657	0.190314	7.47e-16	5.77e-14			Cre01.g028850	(1 of 10) KOG1530 - Rhodanese-related sulfurtransferase
Cre08.g375200	115.425	1.47185	0.340983	1.87e-06	2.11e-05	AT5G27540	MIRO-related GTP-ase 1	Cre08.g375200	(1 of 1) K07870 - Ras homolog gene family, member T1 (RHOT1, ARHT1)	LOC_Os03g59590	ATP/GTP/Ca++ binding protein, putative, expressed
Cre17.g726850	65.7215	1.47038	0.69148	0.00265482	0.0105899			Cre17.g726850	Similar to Sjogren Syndrome Antigen A2
Cre01.g053288	67.5567	1.46111	0.373436	1.07e-05	9.61e-05			Cre01.g053288	(1 of 1) K01974 - RNA 3'-terminal phosphate cyclase (ATP) (RTCA, rtcA)
Cre16.g676600	116.785	1.44769	0.373602	1.24e-05	0.000109936			Cre16.g676600
Cre02.g077750	90.7035	1.44576	0.541564	0.000732773	0.00368432			Cre02.g077750	Flagellar Associated Protein 211
Cre08.g361850	60.0757	1.43995	0.347367	4.18e-06	4.19e-05			Cre08.g361850	(1 of 1) PF05981 - CreA protein (CreA)
Cre12.g544450	128.037	1.42994	0.728115	0.00381067	0.0145047			Cre12.g544450	Predicted protein of CSE family
Cre02.g095080	132.675	1.42845	0.239378	3.25e-10	7.99e-09			Cre02.g095080	(1 of 1) PTHR14165 - MAJOR VAULT PROTEIN
Cre01.g062172	135.051	1.40782	0.733274	0.00426978	0.015971			Cre01.g062172	Histone H2B variant
Cre02.g144010	169.321	1.37663	0.380533	3.64e-05	0.000287223
Cre08.g385200	146.567	1.34085	0.508498	0.000916099	0.00430376	AT4G30330	Small nuclear ribonucleoprotein family protein	Cre08.g385200	Small nuclear ribonucleoprotein SmE	LOC_Os02g03440	LSM domain containing protein, expressed
Cre07.g344900	173.692	1.32118	0.192537	1.06e-12	3.8e-11			Cre07.g344900
Cre12.g492600	144.318	1.301	0.237686	6.71e-09	1.4e-07	AT5G06390	FASCICLIN-like arabinogalactan protein 17 precursor	Cre12.g492600	FAS Domain Flagellar Associated Protein 346	LOC_Os03g57460	fasciclin domain containing protein, expressed
Cre06.g285401	177.327	1.29933	0.25228	3.9e-08	6.9e-07			Cre06.g285401	Histone-like Flagellar Associated protein
Cre02.g083800	103.366	1.29078	0.344479	2.49e-05	0.000202461	AT1G53500	NAD-dependent epimerase/dehydratase family protein	Cre02.g083800	dTDP-glucose 4,6-dehydratase
Cre12.g551800	163.29	1.28229	0.604724	0.00346835	0.0133427			Cre12.g551800	(1 of 25) PF00293 - NUDIX domain (NUDIX)
Cre10.g439550	158.875	1.26009	0.270587	4.96e-07	6.42e-06			Cre10.g439550	(1 of 3) PTHR23354 - NUCLEOLAR PROTEIN 7/ESTROGEN RECEPTOR COACTIVATOR-RELATED
Cre12.g517400	111.837	1.25026	0.552655	0.00267529	0.0106323	AT4G19640	Ras-related small GTP-binding family protein	Cre12.g517400	RAB-like GTP-Binding Protein	LOC_Os03g46390	ras-related protein, putative, expressed
Cre01.g030850	144.427	1.23606	0.345393	5.08e-05	0.000381723	AT3G51260	20S proteasome alpha subunit PAD1	Cre01.g030850	20S proteasome alpha subunit D	LOC_Os09g36710	peptidase, T1 family, putative, expressed
Cre06.g284200	85.6123	1.235	0.885539	0.0118666	0.037952			Cre06.g284200	Light-harvesting Chlorophyll a/b binding protein of LHCII
Cre10.g439900	85.945	1.22514	0.379743	0.00018094	0.00114384	AT4G16660	heat shock protein 70 (Hsp 70) family protein	Cre10.g439900	ER-located HSP110/SSE-like protein	LOC_Os02g48110	DnaK family protein, putative, expressed
Cre03.g207800	151.459	1.2054	0.643925	0.00638547	0.0224114	AT4G37990	elicitor-activated gene 3-2	Cre03.g207800	Alcohol dehydrogenase	LOC_Os09g23540	dehydrogenase, putative, expressed
Cre02.g095082	139.284	1.19793	0.213032	3.3e-09	7.29e-08			Cre02.g095082	(1 of 4) PTHR11875 - TESTIS-SPECIFIC Y-ENCODED PROTEIN
Cre03.g180250	70.9324	1.18737	0.309558	2.05e-05	0.000172276	AT2G22240	myo-inositol-1-phosphate synthase 2	Cre03.g180250	Myo-inositol-1-phosphate synthase	LOC_Os03g09250	inositol-3-phosphate synthase, putative, expressed
Cre11.g467610	115.641	1.18407	0.249241	3.49e-07	4.72e-06	AT5G46070	Guanylate-binding family protein	Cre11.g467610	(1 of 3) PTHR10751//PTHR10751:SF2 - GUANYLATE BINDING PROTEIN // GUANYLATE-BINDING PROTEIN	LOC_Os02g20410	GTP binding protein, putative, expressed
Cre16.g673001	38.482	1.17398	0.393203	0.000437984	0.00242801	AT4G27030	fatty acid desaturase A	Cre16.g673001	Low-CO2 inducible protein	LOC_Os08g08850	carotenoid synthesis regulator CarF, putative, expressed
Cre05.g244950	136.999	1.17378	0.227039	4.19e-08	7.31e-07			Cre05.g244950	(1 of 1) K13250 - translocon-associated protein subunit beta (SSR2)
Cre17.g705400	93.2116	1.16266	0.314667	3.68e-05	0.00028791	AT5G35590	proteasome alpha subunit A1	Cre17.g705400	20S proteasome alpha subunit A	LOC_Os03g08280	peptidase, T1 family, putative, expressed
Cre01.g000350	90.5111	1.15661	0.459497	0.00167527	0.00715799	AT1G15140	FAD/NAD(P)-binding oxidoreductase	Cre01.g000350	possible oxidoreductase	LOC_Os02g22260	fruit protein PKIWI502, putative, expressed
Cre09.g393700	138.988	1.14891	0.360534	0.000230913	0.00141027			Cre09.g393700	Matrix metalloproteinase
Cre07.g347100	107.663	1.13014	0.467573	0.00225758	0.00931466	AT4G23730	Galactose mutarotase-like superfamily protein	Cre07.g347100	Putative sugar epimerase	LOC_Os04g56290	aldose 1-epimerase, putative, expressed
Cre01.g013700	70.8209	1.12184	0.367864	0.000381151	0.00218002	AT5G57490	voltage dependent anion channel 4	Cre01.g013700	Voltage-dependent anion-selective channel protein	LOC_Os03g04460	outer mitochondrial membrane porin, putative, expressed
Cre02.g143050	138.372	1.11491	0.415767	0.00114976	0.00524428	AT2G27710	60S acidic ribosomal protein family	Cre02.g143050	Acidic ribosomal protein P2	LOC_Os05g37330	60S acidic ribosomal protein, putative, expressed
Cre06.g264600	150.758	1.10605	0.672436	0.0111308	0.0362069	AT3G46320	Histone superfamily protein	Cre06.g274300	Histone H4	LOC_Os02g45940	Core histone H2A/H2B/H3/H4 domain containing protein, putative, expressed
Cre06.g284900	101.691	1.09936	0.336857	0.000194044	0.00121954	AT2G29960	cyclophilin 5	Cre06.g284900	Cyclophilin	LOC_Os06g49480	peptidyl-prolyl cis-trans isomerase, putative, expressed
Cre13.g585100	173.72	1.08843	0.248688	2.35e-06	2.47e-05	AT4G32760	ENTH/VHS/GAT family protein	Cre13.g585100	(1 of 3) PF00790 - VHS domain (VHS)	LOC_Os06g22650	VHS and GAT domain containing protein, expressed
Cre06.g308950	107.539	1.07822	0.239344	1.34e-06	1.54e-05	AT4G23630	VIRB2-interacting protein 1	Cre06.g308950	(1 of 2) KOG1792 - Reticulon	LOC_Os05g24770	reticulon domain containing protein, putative, expressed
Cre01.g035350	95.8041	1.0769	0.420711	0.00172091	0.00732405	AT3G45770	Polyketide synthase, enoylreductase family protein	Cre01.g035350	(1 of 1) K07512 - mitochondrial trans-2-enoyl-CoA reductase (MECR, NRBF1)	LOC_Os11g01154	dehydrogenase, putative, expressed
Cre12.g528700	82.6615	1.07647	0.289046	3.78e-05	0.000293893	AT3G54640	tryptophan synthase alpha chain	Cre12.g528700	Tryptophan synthetase alpha subunit	LOC_Os07g08430	indole-3-glycerol phosphate lyase, chloroplast precursor, putative, expressed
Cre12.g554850	83.2565	1.0496	0.504428	0.00571779	0.0207414			Cre12.g554850	Thioredoxin h2, cytosolic	LOC_Os01g07376	thioredoxin, putative, expressed
Cre03.g158950	146.557	1.04161	0.235146	2e-06	2.21e-05	AT5G12190	RNA-binding (RRM/RBD/RNP motifs) family protein	Cre03.g158950	(1 of 1) K12833 - pre-mRNA branch site protein p14 (SF3B14)	LOC_Os03g59710	RNA recognition motif containing protein, putative, expressed
Cre05.g233950	75.7017	1.03449	0.397357	0.0016609	0.00712473	AT4G01150	(1 of 1) PTHR33222:SF4 - PROTEIN CURVATURE THYLAKOID 1A, CHLOROPLASTIC	Cre05.g233950	Conserved in the Green Lineage	LOC_Os08g33380	expressed protein
Cre03.g170350	126.171	1.03025	0.289252	7.51e-05	0.000527434	AT3G52190	phosphate transporter traffic facilitator1	Cre03.g170350	regulator of COP-II vesicle coat	LOC_Os11g39650	WD domain, G-beta repeat domain containing protein, expressed
Cre16.g691552	86.3678	1.02992	0.289395	7.67e-05	0.000534982	AT2G29990	alternative NAD(P)H dehydrogenase 2	Cre16.g691552	Type-II NADH dehydrogenase	LOC_Os01g61410	NADH-ubiquinone oxidoreductase, mitochondrial precursor, putative, expressed
Cre17.g724350	94.0872	1.02413	0.297555	0.000118617	0.000777118	AT1G53850	20S proteasome alpha subunit E1	Cre17.g724350	20S proteasome alpha subunit E	LOC_Os11g40140	peptidase, T1 family, putative, expressed
Cre17.g738300	155.196	1.01802	0.276128	4.79e-05	0.000364826	AT4G00810	60S acidic ribosomal protein family	Cre17.g738300	Acidic ribosomal protein P1	LOC_Os08g02340	60S acidic ribosomal protein, putative, expressed
Cre17.g725350	157.596	1.00571	0.198041	8.85e-08	1.33e-06	AT5G56360	calmodulin-binding protein	Cre17.g725350	Glucosidase IIb	LOC_Os01g16970	glucosidase II beta subunit-like domain containing protein, expressed
Cre02.g098800	112.974	1.00092	0.276376	6.36e-05	0.000458201			Cre02.g098800	(1 of 1) K09586 - endoplasmic reticulum protein 29 (ERP29)
Cre08.g366400	106.947	1.00047	0.4333	0.00376697	0.014389	AT5G38470	Rad23 UV excision repair protein family	Cre08.g366400	UV excision repair protein	LOC_Os06g15360	RAD23 DNA repair protein, putative, expressed
Cre03.g146527	131.904	0.983307	0.2622	4e-05	0.0003085	AT2G39800	delta1-pyrroline-5-carboxylate synthase 1	Cre03.g146527	Glutamic-gamma-semialdehyde dehydrogenase	LOC_Os05g38150	amino acid kinase, putative, expressed
Cre03.g156250	131.951	0.976555	0.21663	1.57e-06	1.79e-05			Cre03.g156250	Flagellar Associated Protein 186
Cre04.g223100	199.69	0.971189	0.377921	0.00204892	0.00855167			Cre04.g223100	Carbonic anhydrase
Cre17.g741000	95.0183	0.969128	0.331367	0.000740603	0.00370644	AT2G21160	Translocon-associated protein (TRAP), alpha subunit	Cre17.g741000	(1 of 1) K13249 - translocon-associated protein subunit alpha (SSR1)	LOC_Os06g50154	translocon-associated protein subunit alpha precursor, putative, expressed
Cre04.g229700	107.27	0.958265	0.392167	0.00294005	0.0115571	AT5G17310	UDP-glucose pyrophosphorylase 2	Cre04.g229700	UDP-glucose pyrophosphorylase	LOC_Os09g38030	UTP--glucose-1-phosphate uridylyltransferase, putative, expressed
Cre09.g396100	130.369	0.952406	0.330382	0.000866907	0.0041102			Cre09.g396100	Pherophorin-chlamydomonas homolog 15
Cre06.g282500	117.212	0.950653	0.228069	7.6e-06	7.08e-05	AT2G39460	ribosomal protein L23AA	Cre06.g282500	Cytosolic 80S ribosomal protein L23a	LOC_Os04g42270	60S ribosomal protein L23A, putative, expressed
Cre02.g088000	99.9373	0.949074	0.31109	0.000516579	0.00277822	AT4G28510	prohibitin 1	Cre02.g088000	Prohibitin	LOC_Os07g15880	mitochondrial prohibitin complex protein 2, putative, expressed
Cre10.g437950	110.079	0.943074	0.260958	7.3e-05	0.000515674			Cre10.g437950	(1 of 1) 3.2.1.114 - Mannosyl-oligosaccharide 1,3-1,6-alpha-mannosidase / Mannosidase II
Cre01.g040000	108.101	0.938768	0.384479	0.00308004	0.0119767	AT3G49910	Translation protein SH3-like family protein	Cre01.g040000	Cytosolic 80S ribosomal protein L26	LOC_Os01g04730	ribosomal protein L24, putative, expressed
Cre08.g360900	100.518	0.933612	0.304952	0.000515157	0.00277822	AT5G09510	Ribosomal protein S19 family protein	Cre08.g360900	Cytosolic 80S ribosomal protein S15	LOC_Os07g08660	40S ribosomal protein S15, putative, expressed
Cre06.g269950	73.7499	0.932761	0.315303	0.000719653	0.00365232	AT3G53230	ATPase, AAA-type, CDC48 protein	Cre06.g269950	Cell Division Cycle protein 48	LOC_Os03g05730	cell division control protein 48 homolog E, putative, expressed
Cre03.g182050	86.275	0.932744	0.321522	0.000856396	0.0040963			Cre03.g182050	(1 of 2) PTHR24096:SF221 - PROTEIN ACS-13, ISOFORM C
Cre02.g110350	93.9297	0.92842	0.529299	0.0138476	0.0424059	AT4G34150	Calcium-dependent lipid-binding (CaLB domain) family protein	Cre02.g110350	(1 of 18) PTHR10774 - EXTENDED SYNAPTOTAGMIN-RELATED	LOC_Os01g70790	SRC2 protein, putative, expressed
Cre17.g724200	139.204	0.917331	0.216375	5.92e-06	5.77e-05	AT1G79880	RNA recognition motif (RRM)-containing protein	Cre17.g724200	La protein	LOC_Os02g39700	RNA binding protein, putative, expressed
Cre09.g406600	100.155	0.913027	0.426582	0.00670949	0.0233214			Cre09.g406600
Cre02.g074650	70.0423	0.890906	0.301606	0.00079612	0.00386814	AT3G05420	acyl-CoA binding protein 4	Cre02.g074650	(1 of 1) PTHR23244//PTHR23244:SF315 - KELCH REPEAT DOMAIN // SUBFAMILY NOT NAMED	LOC_Os03g61930	ACBP4, putative, expressed
Cre10.g418100	102.287	0.890531	0.24051	5.77e-05	0.000421215	AT3G22110	20S proteasome alpha subunit C1	Cre10.g418100	20S proteasome alpha subunit C	LOC_Os06g07140	peptidase, T1 family, putative, expressed
Cre16.g656300	138.955	0.883635	0.252491	0.000125523	0.000817415			Cre16.g656300	dihydropicolinate (DAP) reductase
Cre10.g445000	74.9209	0.883097	0.281943	0.000455965	0.00251479			Cre10.g445000	Sodium/sulfate co-transporter	LOC_Os08g39370	citrate transporter, putative, expressed
Cre13.g581450	117.54	0.882057	0.222662	2.08e-05	0.000172783	AT4G24820	26S proteasome, regulatory subunit Rpn7;Proteasome component (PCI) domain	Cre13.g581450	26S proteasome regulatory subunit	LOC_Os02g38810	26S proteasome non-ATPase regulatory subunit 6, putative, expressed
Cre02.g080150	112.068	0.855807	0.304757	0.00132849	0.00588566			Cre02.g080150
Cre09.g406800	113.217	0.853915	0.273804	0.000503656	0.00274976	AT1G52600	Peptidase S24/S26A/S26B/S26C family protein	Cre09.g406800	Signal Peptidase, 18 kDa catalytic subunit	LOC_Os05g23260	OsSigP4 - Putative Type I Signal Peptidase homologue; employs a putative Ser/His catalytic dyad, expressed
Cre17.g734516	124.727	0.850687	0.218173	2.86e-05	0.000230602	AT5G45620	Proteasome component (PCI) domain protein	Cre17.g734516	26S proteasome regulatory subunit	LOC_Os03g11570	proteasome subunit, putative, expressed
Cre26.g756797	112.846	0.848273	0.432848	0.0114333	0.0366748	AT3G60820	N-terminal nucleophile aminohydrolases (Ntn hydrolases) superfamily protein	Cre26.g756797	(1 of 1) K02732 - 20S proteasome subunit beta 6 (PSMB1)	LOC_Os09g32800	peptidase, T1 family, putative, expressed
Cre13.g583550	88.5168	0.840888	0.338506	0.0034198	0.0132029	AT1G65260	plastid transcriptionally active 4	Cre13.g583550	Vesicle inducing protein in plastids 1	LOC_Os01g67000	membrane-associated 30 kDa protein, chloroplast precursor, putative, expressed
Cre10.g424450	113.945	0.838995	0.499244	0.019522	0.0565771	AT3G20000	translocase of the outer mitochondrial membrane 40	Cre10.g424450	40 kDa translocon at mitochondrial outer envelope membrane	LOC_Os01g16910	outer mitochondrial membrane porin, putative, expressed
Cre03.g189500	134.049	0.828143	0.319089	0.00260083	0.0104689			Cre03.g189500	(1 of 3) K03574 - 8-oxo-dGTP diphosphatase [EC:3.6.1.55] (mutT, NUDT15, MTH2)
Cre15.g643550	70.8984	0.824681	0.317847	0.00264051	0.0105718	AT5G01410	Aldolase-type TIM barrel family protein	Cre15.g643550	Pyridoxin biosynthesis protein	LOC_Os07g01020	SOR/SNZ family protein, putative, expressed
Cre17.g737050	100.452	0.818098	0.240742	0.000208299	0.00129261	AT3G07890	Ypt/Rab-GAP domain of gyp1p superfamily protein	Cre17.g737050	(1 of 1) PTHR22957//PTHR22957:SF287 - TBC1 DOMAIN FAMILY MEMBER GTPASE-ACTIVATING PROTEIN // SUBFAMILY NOT NAMED	LOC_Os08g25010	TBC domain containing protein, expressed
Cre13.g582350	154.713	0.817313	0.284419	0.00118537	0.00536143	AT1G05350	NAD(P)-binding Rossmann-fold superfamily protein	Cre13.g582350	(1 of 1) K12164 - ubiquitin-like modifier-activating enzyme 5 (UBA5, UBE1DC1)	LOC_Os02g30310	ThiF family domain containing protein, putative, expressed
Cre07.g314650	116.869	0.802259	0.370289	0.00818581	0.0276527	AT1G79050	recA DNA recombination family protein	Cre07.g314650	Chloroplast RecA recombination protein	LOC_Os03g43850	recA protein, putative, expressed
Cre06.g278202	117.525	0.798059	0.220695	9.71e-05	0.000660318	AT3G02870	Inositol monophosphatase family protein	Cre06.g278202	(1 of 1) 3.1.3.25//3.1.3.93 - Inositol-phosphate phosphatase / Myo-inositol-1-phosphatase // L-galactose 1-phosphate phosphatase	LOC_Os03g39000	inositol-1-monophosphatase, putative, expressed
Cre16.g689650	125.483	0.791465	0.44269	0.018394	0.0540325	AT4G16520	Ubiquitin-like superfamily protein	Cre16.g689650	Autophagy-related protein	LOC_Os08g09240	autophagy-related protein, putative, expressed
Cre06.g264950	187.711	0.789762	0.296057	0.00231651	0.00952148	AT1G51060	histone H2A 10	Cre06.g264750	Histone H2A	LOC_Os12g34510	Core histone H2A/H2B/H3/H4 domain containing protein, putative, expressed
Cre09.g392867	120.074	0.789306	0.238116	0.000296996	0.00173542			Cre09.g392867	Flagella Membrane Glycoprotein 1B
Cre12.g489153	109.718	0.788582	0.236175	0.000273558	0.00162481	AT5G56710	Ribosomal protein L31e family protein	Cre12.g489153	Cytosolic 80S ribosomal protein L31	LOC_Os02g48660	60S ribosomal protein L31, putative, expressed
Cre03.g149250	68.8232	0.77847	0.334412	0.00591867	0.0213194	AT2G43180	Phosphoenolpyruvate carboxylase family protein	Cre03.g149250	Isocitrate lyase	LOC_Os04g42580	carboxyvinyl-carboxyphosphonate phosphorylmutase, putative, expressed
Cre13.g586050	118.117	0.77806	0.242368	0.000436567	0.00242801	AT1G56500	haloacid dehalogenase-like hydrolase family protein	Cre13.g586050	(1 of 1) PTHR24104:SF13 - HALOACID DEHALOGENASE-LIKE HYDROLASE FAMILY PROTEIN	LOC_Os03g19760	HAD-superfamily hydrolase, subfamily IA, variant 3 containing protein, expressed
Cre02.g095077	113.534	0.775899	0.385416	0.0122695	0.0388094			Cre02.g095077	(1 of 2) PF00571//PF04134 - CBS domain (CBS) // Protein of unknown function, DUF393 (DUF393)
Cre03.g213313	112.242	0.774202	0.338625	0.00660427	0.0230297			Cre03.g213313	(1 of 2) K00059 - 3-oxoacyl- (fabG)
Cre05.g241850	109.117	0.774148	0.240649	0.000430971	0.00241389	AT1G60810	ATP-citrate lyase A-2	Cre05.g241850	ATP citrate lyase, subunit A	LOC_Os12g37870	ATP-grasp domain containing protein, expressed
Cre14.g614900	107.449	0.770202	0.252424	0.000753842	0.00373809	AT1G25350	glutamine-tRNA ligase, putative / glutaminyl-tRNA synthetase, putative / GlnRS, putative	Cre14.g614900	Glutaminyl-tRNA synthetase	LOC_Os01g09000	glutaminyl-tRNA synthetase, putative, expressed
Cre12.g520600	117.055	0.769947	0.303419	0.00348455	0.0133575			Cre12.g520600	Chloroplast Ribosomal Protein S6	LOC_Os03g62630	ribosomal protein S6, putative, expressed
Cre10.g447100	130.673	0.767202	0.401123	0.0154348	0.0463474	AT5G02050	Mitochondrial glycoprotein family protein	Cre10.g447100	(1 of 2) K15414 - complement component 1 Q subcomponent-binding protein, mitochondrial (C1QBP)	LOC_Os06g22070	mitochondrial glycoprotein, putative, expressed
Cre06.g251400	110.134	0.766655	0.406024	0.016226	0.0485882	AT1G79750	NADP-malic enzyme 4	Cre06.g251400	NADP-dependent malic enzyme	LOC_Os01g09320	NADP-dependent malic enzyme, chloroplast precursor, putative, expressed
Cre11.g480150	102.34	0.762985	0.378685	0.0126527	0.039645	AT2G36160	Ribosomal protein S11 family protein	Cre11.g480150	Cytosolic 80S ribosomal protein S14	LOC_Os02g33140	ribosomal protein, putative, expressed
Cre09.g407650	121.113	0.762607	0.22602	0.000255571	0.00153484			Cre09.g407650
Cre02.g079550	101.527	0.761955	0.355788	0.00957992	0.0316694			Cre02.g079550	Dynamin-related GTPase, involved in circadian rhythms
Cre08.g373250	89.1318	0.754188	0.379476	0.0137008	0.0421954	AT1G16470	proteasome subunit PAB1	Cre08.g373250	20S proteasome alpha subunit B	LOC_Os03g26970	peptidase, T1 family, putative, expressed
Cre05.g245950	85.5794	0.753651	0.379541	0.0137745	0.0423017	AT1G14830	DYNAMIN-like 1C	Cre05.g245950	Dynamin-related GTPase	LOC_Os10g41820	dynamin family protein, putative, expressed
Cre03.g197650	135.054	0.744015	0.232311	0.00048224	0.0026462			Cre03.g197650	(1 of 16) PF04755 - PAP_fibrillin (PAP_fibrillin)
Cre12.g522450	81.4513	0.741175	0.330316	0.00794106	0.0269789	AT3G63460	transducin family protein / WD-40 repeat family protein	Cre12.g522450	COP-II coat subunit	LOC_Os07g46370	WD domain, G-beta repeat domain containing protein, expressed
Cre06.g278135	118.068	0.737384	0.272343	0.00233183	0.00953375	AT1G09690	Translation protein SH3-like family protein	Cre06.g278135	Cytosolic 80S ribosomal protein L21	LOC_Os10g32820	60S ribosomal protein L21-2, putative, expressed
Cre02.g088600	143.577	0.733765	0.209251	0.000167365	0.00107054	AT3G06650	ATP-citrate lyase B-1	Cre02.g088600	ATP citrate lyase, subunit B	LOC_Os01g19450	ATP-citrate synthase subunit 1, putative, expressed
Cre10.g461250	97.3069	0.732666	0.452605	0.0288567	0.0775971	AT4G04910	AAA-type ATPase family protein	Cre10.g461250	(1 of 1) K06027 - vesicle-fusing ATPase (NSF)	LOC_Os05g44310	vesicle-fusing ATPase, putative, expressed
Cre17.g708300	114.344	0.730162	0.257495	0.00162101	0.00698132	AT1G64520	regulatory particle non-ATPase 12A	Cre17.g708300	26S proteasome regulatory subunit	LOC_Os07g25420	26S proteasome non-ATPase regulatory subunit 8, putative, expressed
Cre14.g610950	101.486	0.729476	0.247115	0.00113587	0.00522502	AT3G22630	20S proteasome beta subunit D1	Cre14.g610950	20S proteasome beta subunit D, type 2	LOC_Os03g48930	peptidase, T1 family, putative, expressed
Cre13.g590750	73.3475	0.72691	0.621133	0.0499413	0.118392	AT5G59910	Histone superfamily protein	Cre13.g590750	Histone H2B	LOC_Os01g05970	OsFBO1 - F-box and other domain containing protein, expressed
Cre06.g269650	90.0718	0.725727	0.344564	0.0113669	0.0366748			Cre06.g269650	(1 of 1) PF00686//PF02037 - Starch binding domain (CBM_20) // SAP domain (SAP)
Cre06.g250950	101.329	0.718039	0.637153	0.0527222	0.123628	AT5G42820	Zinc finger C-x8-C-x5-C-x3-H type family protein	Cre06.g250950	U2 snRNP auxiliary factor, small subunit	LOC_Os05g48960	splicing factor U2AF, putative, expressed
Cre16.g666301	198.469	0.716534	0.196275	0.000100874	0.000677294
Cre16.g657350	137.584	0.715957	0.302077	0.00615893	0.0219007			Cre16.g657350	(1 of 4) PTHR24343//PTHR24343:SF167 - SERINE/THREONINE KINASE // SUBFAMILY NOT NAMED
Cre09.g390763	70.2071	0.710374	0.369501	0.017586	0.0520834	AT4G17170	RAB GTPase homolog B1C	Cre09.g390763	Rab-like GTP-Binding Flagellar Associated Protein 354	LOC_Os02g37420	ras-related protein, putative, expressed
Cre09.g393765	122.196	0.709718	0.228791	0.000730026	0.00368432			Cre09.g393765	Predicted protein with LysM domain
Cre02.g079400	119.755	0.708471	0.256173	0.00210272	0.00874247	AT4G13860	RNA-binding (RRM/RBD/RNP motifs) family protein	Cre02.g079400	(1 of 90) PF00076 - RNA recognition motif. (a.k.a. RRM, RBD, or RNP domain) (RRM_1)	LOC_Os05g13650	RNA recognition motif containing protein, putative, expressed
Cre16.g688550	88.2708	0.703755	0.249752	0.00182335	0.00772956			Cre16.g688550	Glutathione S-transferase
Cre02.g080600	50.4004	0.698916	0.393692	0.0242025	0.0683103	AT5G42020	Heat shock protein 70 (Hsp 70) family protein	Cre02.g080600	Endoplasmic reticulum associated Hsp70 protein	LOC_Os02g02410	DnaK family protein, putative, expressed
Cre16.g669550	102.453	0.695259	0.431573	0.0326558	0.084452			Cre16.g669550	Cystathionine beta-lyase
Cre08.g370450	122.113	0.692676	0.227281	0.000907005	0.00428154	AT4G26780	Co-chaperone GrpE family protein	Cre08.g370450	Mitochondrial GrpE homolog	LOC_Os08g25090	co-chaperone GrpE protein, putative, expressed
Cre17.g725750	148.339	0.692351	0.21912	0.000625692	0.00323624			Cre17.g725750	(1 of 3) K11089 - 60 kDa SS-A/Ro ribonucleoprotein (TROVE2, SSA2)
Cre06.g259850	97.2354	0.691054	0.237086	0.0013927	0.00614492			Cre06.g259850	Putative chloroplast ribosomal protein L29
Cre03.g145507	159.209	0.683683	0.218112	0.000694416	0.00354087			Cre03.g145507
Cre24.g755097	100.967	0.681963	0.357315	0.0194372	0.0565544			Cre24.g755097	putative arsenite translocating ATPase-like protein
Cre12.g560150	128.384	0.679458	0.230933	0.00130988	0.00582709	AT1G02130	RAS 5	Cre12.g560150	Rab-like GTP-Binding Flagellar Associated Protein 353	LOC_Os01g37800	ras-related protein, putative, expressed
Cre11.g468300	80.2295	0.669842	0.34388	0.0185437	0.0543245	AT4G02080	secretion-associated RAS super family 2	Cre11.g468300	Sar-type small GTPase	LOC_Os01g15010	miro, putative, expressed
Cre12.g497653	55.1972	0.661706	0.32027	0.0146859	0.0444692	AT1G09510	NAD(P)-binding Rossmann-fold superfamily protein	Cre12.g497653	Putative Cinnamoyl-CoA reductase/flavanone 4-reductase	LOC_Os01g34480	NAD dependent epimerase/dehydratase family protein, putative, expressed
Cre12.g524200	100.815	0.660963	0.584895	0.0638057	0.142214	AT2G39960	Microsomal signal peptidase 25 kDa subunit (SPC25)	Cre12.g524200	Signal Peptidase, 25 kDa catalytic subunit	LOC_Os04g36859	signal peptidase complex subunit 2, putative, expressed
Cre01.g027000	151.082	0.660466	0.200121	0.000413529	0.00234044	AT2G42740	ribosomal protein large subunit 16A	Cre01.g027000	Cytosolic 80S ribosomal protein L11	LOC_Os02g14059	ribosomal protein L5, putative, expressed
Cre03.g162800	106.201	0.65362	0.322513	0.0163034	0.0486849			Cre03.g162800	Low-CO2-inducible membrane protein
Cre06.g293250	141.976	0.653308	0.215537	0.0010453	0.00484966			Cre06.g293250	(1 of 2) K18272 - protein XRP2 (RP2)
Cre09.g407016	117.339	0.65001	0.297232	0.0113899	0.0366748
Cre12.g503550	84.1002	0.646256	0.263995	0.00596453	0.0213499	AT1G63970	isoprenoid F	Cre12.g503550	2-C-methyl-D-erythritol 2,4-cyclodiphosphate synthase	LOC_Os02g45660	2-C-methyl-D-erythritol 2,4-cyclodiphosphate synthase, chloroplast precursor, putative, expressed
Cre02.g099150	87.7114	0.64503	0.467818	0.0529377	0.123827	AT3G56190	alpha-soluble NSF attachment protein 2	Cre02.g099150	Alpha-SNAP, SNARE complex protein	LOC_Os08g18110	alpha-soluble NSF attachment protein, putative, expressed
Cre12.g544550	99.2597	0.642878	0.234189	0.00260511	0.0104689			Cre12.g544550	(1 of 71) PTHR24349 - SERINE/THREONINE-PROTEIN KINASE
Cre10.g456750	114.382	0.63663	0.544681	0.067678	0.148699	AT1G75270	dehydroascorbate reductase 2	Cre10.g456750	dehydroascorbate reductase	LOC_Os05g02530	glutathione S-transferase, N-terminal domain containing protein, expressed
Cre09.g388800	104.467	0.635293	0.254365	0.0053507	0.0194751			Cre09.g388800	Glutamate dehydrogenase
Cre05.g230850	72.9179	0.634974	0.354271	0.0278145	0.0754791			Cre05.g230850
Cre05.g237700	109.242	0.633292	0.448915	0.0526276	0.123628	AT2G20490	nucleolar RNA-binding Nop10p family protein	Cre05.g237700	Nucleolar protein, Structural Component of H/ACA snoRNPs	LOC_Os02g40514	h/ACA ribonucleoprotein complex subunit 3, putative, expressed
Cre05.g247400	88.5214	0.627031	0.265227	0.00777388	0.026678	AT5G03455	Rhodanese/Cell cycle control phosphatase superfamily protein	Cre05.g247400	Putative rhodanese domain phosphatase	LOC_Os03g01770	rhodanese, putative, expressed
Cre01.g045550	151.845	0.626167	0.196745	0.000671114	0.00343826	AT5G46110	Glucose-6-phosphate/phosphate translocator-related	Cre01.g045550	solute carrier family 35 protein	LOC_Os01g13770	DUF250 domain containing protein, putative, expressed
Cre16.g665250	154.267	0.62498	0.267038	0.00828594	0.0279037	AT5G38660	acclimation of photosynthesis to environment	Cre16.g665250	acclimation of photosynthesis to environment	LOC_Os08g27010	APE1, putative, expressed
Cre02.g107450	95.3729	0.623054	0.275108	0.0100973	0.0332779	AT1G19920	Pseudouridine synthase/archaeosine transglycosylase-like family protein	Cre02.g107450	ATP-sulfurylase	LOC_Os03g53230	bifunctional 3-phosphoadenosine 5-phosphosulfate synthetase, putative, expressed
Cre01.g001100	119.588	0.622652	0.318978	0.0206833	0.0594645			Cre01.g001100
Cre02.g144005	68.2122	0.619056	0.527475	0.0716414	0.15458	AT1G29660	GDSL-like Lipase/Acylhydrolase superfamily protein	Cre02.g144005	(1 of 5) 2.3.1.43 - Phosphatidylcholine--sterol O-acyltransferase / Phospholipid--cholesterol acyltransferase	LOC_Os05g39220	GDSL-like lipase/acylhydrolase, putative, expressed
Cre01.g033550	100.299	0.617506	0.33989	0.0277682	0.0754791	AT2G47470	thioredoxin family protein	Cre01.g033550	Protein disulfide isomerase
Cre09.g410650	120.88	0.612156	0.407738	0.0492067	0.116906	AT1G58080	ATP phosphoribosyl transferase 1	Cre09.g410650	N-5-phosphoribosyl-ATP transferase	LOC_Os03g04169	ATP phosphoribosyltransferase, putative, expressed
Cre01.g042200	80.4811	0.603084	0.528598	0.0776773	0.164969			Cre01.g042200
Cre12.g492650	120.186	0.593398	0.278573	0.0149915	0.0452676	AT5G06390	FASCICLIN-like arabinogalactan protein 17 precursor	Cre12.g492650	Fasciclin-like protein	LOC_Os03g57460	fasciclin domain containing protein, expressed
Cre01.g038400	100.237	0.593197	0.318009	0.026816	0.0735737	AT1G56340	calreticulin 1a	Cre01.g038400	Calreticulin 2, calcium-binding protein	LOC_Os03g61670	calreticulin precursor, putative, expressed
Cre12.g532550	114.973	0.592851	0.219648	0.00334432	0.0129577	AT3G24830	Ribosomal protein L13 family protein	Cre12.g532550	Cytosolic 80S ribosomal protein L13a	LOC_Os07g01870	ribosomal protein L13, putative, expressed
Cre06.g306850	85.3596	0.590815	0.341827	0.0354085	0.0894313	AT3G53110	P-loop containing nucleoside triphosphate hydrolases superfamily protein	Cre06.g306850	DEAD/DEAH box helicase	LOC_Os03g06220	DEAD-box ATP-dependent RNA helicase, putative, expressed
Cre09.g386735	142.135	0.587384	0.204696	0.00202393	0.00848012	AT1G54220	Dihydrolipoamide acetyltransferase, long form protein	Cre09.g386735	Dihydrolipoamide acetyltransferase	LOC_Os06g01630	2-oxo acid dehydrogenases acyltransferase domain containing protein, expressed
Cre03.g150300	97.4597	0.585469	0.358653	0.042791	0.104654			Cre03.g150300	Calmodulin-like protein
Cre01.g016300	101.312	0.58508	0.237065	0.00652651	0.0228322			Cre01.g016300	Calmodulin-like protein
Cre11.g467769	119.022	0.583066	0.306975	0.0257	0.0710648			Cre11.g467769
Cre13.g566650	78.5757	0.582584	0.437711	0.0684519	0.150029	AT4G11030	AMP-dependent synthetase and ligase family protein	Cre13.g566650	(1 of 1) PTHR24096:SF134 - LONG CHAIN ACYL-COA SYNTHETASE 2	LOC_Os06g06350	AMP-binding enzyme, putative, expressed
Cre12.g515150	101.453	0.579886	0.233578	0.00635025	0.0224004	AT1G72170	Domain of unknown function (DUF543)	Cre12.g515150	(1 of 1) K17784 - mitochondrial inner membrane organizing system protein 1 (MINOS1, MOS1)	LOC_Os03g62420	expressed protein
Cre03.g182600	104.4	0.579573	0.321845	0.0317344	0.0830628			Cre03.g182600	Conserved in the Plant Lineage
Cre03.g207713	120.541	0.574024	0.217108	0.00410578	0.0155187	AT4G09020	isoamylase 3	Cre03.g207713	Isoamylase, starch debranching enzyme
Cre16.g659150	96.6343	0.568836	0.236244	0.00796139	0.0269789			Cre16.g659150	(1 of 6) PF00076//PF14259 - RNA recognition motif. (a.k.a. RRM, RBD, or RNP domain) (RRM_1) // RNA recognition motif (a.k.a. RRM, RBD, or RNP domain) (RRM_6)	LOC_Os03g63730	RNA recognition motif containing protein, putative, expressed
Cre03.g169900	106.871	0.567377	0.225911	0.00603898	0.021545			Cre03.g169900
Cre13.g568900	107.598	0.566326	0.29098	0.024284	0.0683621	AT1G27400	Ribosomal protein L22p/L17e family protein	Cre13.g568900	Cytosolic 80S ribosomal protein L17	LOC_Os09g08430	ribosomal protein L22, putative, expressed
Cre12.g508000	114.605	0.560111	0.286462	0.0242012	0.0683103	AT5G16620	hydroxyproline-rich glycoprotein family protein	Cre12.g508000	possible chloroplast protein translocon component Tic40	LOC_Os04g35900	translocon Tic40, putative, expressed
Cre12.g498450	65.3346	0.555233	0.334641	0.0443579	0.107799			Cre12.g498450	(1 of 1) K11493 - regulator of chromosome condensation (RCC1)
Cre03.g172950	126.28	0.553688	0.20898	0.00422191	0.0158525	AT3G57150	homologue of NAP57	Cre03.g172950	TruB family RNA pseudouridine synthase	LOC_Os03g25450	h/ACA ribonucleoprotein complex subunit 4, putative, expressed
Cre16.g679600	126.166	0.551244	0.272642	0.0213426	0.0610352	AT1G09760	U2 small nuclear ribonucleoprotein A	Cre16.g679600	(1 of 1) K11092 - U2 small nuclear ribonucleoprotein A' (SNRPA1)	LOC_Os02g13990	U2 small nuclear ribonucleoprotein A, putative, expressed
Cre01.g047550	125.449	0.549279	0.231031	0.00901351	0.030166	AT2G44610	Ras-related small GTP-binding family protein	Cre01.g047550	Small Rab-related GTPase	LOC_Os07g31370	ras-related protein, putative, expressed
Cre07.g325736	120.127	0.549093	0.344044	0.0504672	0.119376			Cre07.g325736	(1 of 16) PF04755 - PAP_fibrillin (PAP_fibrillin)
Cre11.g481450	128.694	0.548959	0.265848	0.0194618	0.0565544	AT4G32260	ATPase, F0 complex, subunit B/B', bacterial/chloroplast	Cre11.g481450	Chloroplast ATP synthase subunit II	LOC_Os03g17070	ATP synthase B chain, chloroplast precursor, putative, expressed
Cre09.g396252	91.5838	0.547068	0.367397	0.0607227	0.136753	AT3G54660	glutathione reductase	Cre09.g396252	Glutathione reductase	LOC_Os02g56850	glutathione reductase, putative, expressed
Cre10.g420750	106.957	0.540919	0.430443	0.0853494	0.178113	AT1G77940	Ribosomal protein L7Ae/L30e/S12e/Gadd45 family protein	Cre10.g420750	Cytosolic 80S ribosomal protein L30	LOC_Os01g16890	ribosomal protein L7Ae, putative, expressed
Cre17.g715750	54.1733	0.540717	0.582188	0.106994	0.213002	AT3G01340	Transducin/WD40 repeat-like superfamily protein	Cre17.g715750	COP-II coat subunit	LOC_Os02g04320	WD domain, G-beta repeat domain containing protein, expressed
Cre10.g425950	94.0567	0.537498	0.238074	0.0126043	0.0396083	AT1G44835	YbaK/aminoacyl-tRNA synthetase-associated domain	Cre10.g425950	(1 of 1) PTHR31423//PTHR31423:SF3 - FAMILY NOT NAMED // PROLYL-TRNA SYNTHETASE ASSOCIATED DOMAIN-CONTAINING PROTEIN 1-RELATED	LOC_Os02g52880	ybaK/prolyl-tRNA synthetase family protein, putative, expressed
Cre04.g232104	167.408	0.537141	0.272498	0.024733	0.0690931	AT2G05100	photosystem II light harvesting complex gene 2.1	Cre04.g232104	Light-harvesting complex II chlorophyll a/b binding protein M3
Cre17.g701650	125.145	0.536011	0.33841	0.0534256	0.124124	AT4G15000	Ribosomal L27e protein family	Cre17.g701650	Cytosolic 80S ribosomal protein L27	LOC_Os02g18380	60S ribosomal protein L27-3, putative, expressed
Cre02.g096150	97.1291	0.532911	0.277299	0.0278595	0.0754791			Cre02.g096150	Mn superoxide dismutase
Cre13.g571750	139.847	0.529854	0.586424	0.111451	0.219851	AT2G25110	stromal cell-derived factor 2-like protein precursor	Cre13.g571750	(1 of 1) PTHR10050 - DOLICHYL-PHOSPHATE-MANNOSE--PROTEIN MANNOSYLTRANSFERASE	LOC_Os08g34190	stromal cell-derived factor 2-like protein precursor, putative, expressed
Cre07.g325746	141.738	0.529528	0.285626	0.0324129	0.0840248	AT3G59540	Ribosomal L38e protein family	Cre07.g325746	Ribosomal protein L38	LOC_Os11g24610	60S ribosomal protein L38, putative, expressed
Cre11.g467773	117.997	0.526476	0.254159	0.0202401	0.0583456			Cre11.g467773
Cre12.g549852	112.91	0.526269	0.354969	0.0650529	0.144696			Cre12.g549852	(1 of 2) KOG1611 - Predicted short chain-type dehydrogenase
Cre17.g701200	106.424	0.526044	0.324453	0.0513669	0.121239	AT4G27090	Ribosomal protein L14	Cre17.g701200	Cytosolic 80S ribosomal protein L14	LOC_Os02g40880	ribosomal protein L14, putative, expressed
Cre12.g497300	109.636	0.522355	0.396506	0.0840864	0.1765	AT5G23060	calcium sensing receptor	Cre12.g497300	Rhodanese-like Ca-sensing receptor	LOC_Os02g49680	arsenate reductase, putative, expressed
Cre03.g166050	80.0426	0.519499	0.264329	0.0261945	0.0720517	AT4G14040	selenium-binding protein 2	Cre03.g166050	Selenium binding protein	LOC_Os01g68770	selenium-binding protein, putative, expressed
Cre01.g029650	94.818	0.518377	0.360452	0.0713939	0.154354	AT2G17790	VPS35 homolog A	Cre01.g029650	Subunit of Retromer complex	LOC_Os03g58700	vacuolar protein sorting-associated protein 35, putative, expressed
Cre06.g255100	110.73	0.517208	0.273259	0.0308013	0.0814089			Cre06.g255100
Cre01.g023350	89.5588	0.516224	0.407648	0.091562	0.18889			Cre01.g023350	Oligoendopeptidase
Cre14.g632775	107.636	0.514642	0.230755	0.0142165	0.0434125	AT5G64760	regulatory particle non-ATPase subunit 5B	Cre14.g632775	(1 of 1) K03035 - 26S proteasome regulatory subunit N5 (PSMD12, RPN5)	LOC_Os03g63430	proteasome subunit, putative, expressed
Cre12.g537800	100.985	0.508681	0.281253	0.0375119	0.0940843	AT2G44120	Ribosomal protein L30/L7 family protein	Cre12.g537800	Cytosolic 80S ribosomal protein L7	LOC_Os08g13690	60S ribosomal protein L7, putative, expressed
Cre01.g009350	122.131	0.508494	0.224017	0.0130636	0.0405797	AT5G08170	porphyromonas-type peptidyl-arginine deiminase family protein	Cre01.g009350	Agmatine iminohydrolase	LOC_Os04g39210	agmatine deiminase, putative, expressed
Cre13.g567850	126.52	0.50301	0.352404	0.0759324	0.162063	AT3G03920	H/ACA ribonucleoprotein complex, subunit Gar1/Naf1 protein	Cre13.g567850	(1 of 1) K11128 - H/ACA ribonucleoprotein complex subunit 1 (GAR1, NOLA1)	LOC_Os11g37080	h/ACA ribonucleoprotein complex subunit 1-like protein 1, putative, expressed
Cre02.g101400	93.7884	0.500721	0.308922	0.0550011	0.126664	AT3G08530	Clathrin, heavy chain	Cre02.g101400	Clathrin Heavy Chain	LOC_Os12g01390	clathrin heavy chain, putative, expressed
Cre08.g358556	120.048	0.497499	0.216038	0.0123356	0.0388768	AT3G43980	Ribosomal protein S14p/S29e family protein	Cre08.g358556	Cytosolic 80S ribosomal protein S29	LOC_Os03g56241	40S ribosomal protein S29, putative, expressed
Cre03.g154550	103.317	0.491081	0.256351	0.0312364	0.0819576	AT5G14800	pyrroline-5- carboxylate (P5C) reductase	Cre03.g154550	Pyrroline-5-carboxylate reductase	LOC_Os01g71990	pyrroline-5-carboxylate reductase, putative, expressed
Cre17.g711750	180.144	0.486811	0.249485	0.0291517	0.078196	AT5G59910	Histone superfamily protein	Cre17.g711750	Histone H2B	LOC_Os01g05970	OsFBO1 - F-box and other domain containing protein, expressed
Cre09.g396800	150.982	0.4867	0.239674	0.0243873	0.0684744			Cre09.g396800	Predicted protein of CSE family
Cre12.g524600	135.834	0.486477	0.207921	0.0114283	0.0366748			Cre12.g524600	(1 of 1) PTHR17630//PTHR17630:SF50 - DIENELACTONE HYDROLASE // SUBFAMILY NOT NAMED
Cre12.g548400	99.1961	0.483767	0.284009	0.0491442	0.116906	AT2G05100	photosystem II light harvesting complex gene 2.1	Cre12.g548400	Light-harvesting protein of photosystem II
Cre07.g329700	77.8142	0.483649	0.256244	0.0338009	0.0865848	AT4G29040	regulatory particle AAA-ATPase 2A	Cre07.g329700	26S proteasome regulatory subunit	LOC_Os03g18690	26S protease regulatory subunit 4, putative, expressed
Cre02.g087950	85.6744	0.4832	0.245294	0.0282458	0.0763344	AT4G13780	methionine--tRNA ligase, putative / methionyl-tRNA synthetase, putative / MetRS, putative	Cre02.g087950	Methionyl-tRNA synthetase	LOC_Os06g31210	methionyl-tRNA synthetase, putative, expressed
Cre01.g032600	79.1442	0.478174	0.266571	0.0416706	0.10261	AT5G13500		Cre01.g032600	Hydroxyproline O-arabinosyl transferase 1	LOC_Os06g08180	expressed protein
Cre09.g394102	110.319	0.477786	0.27611	0.0473225	0.113427			Cre09.g394102	Guanylate kinase
Cre14.g621450	100.144	0.475387	0.346143	0.0888591	0.183665	AT5G39740	ribosomal protein L5 B	Cre14.g621450	Cytosolic 80S ribosomal protein L5	LOC_Os01g67134	ribosomal L18p/L5e family protein, putative, expressed
Cre01.g004350	99.5248	0.475235	0.233581	0.0248369	0.0690931	AT1G15130	Endosomal targeting BRO1-like domain-containing protein	Cre01.g004350	Histone-lysine N-methyltransferase	LOC_Os10g35250	vacuolar protein-sorting protein bro1, putative, expressed
Cre12.g535851	120.417	0.472002	0.214699	0.0169645	0.0503808	AT2G18020	Ribosomal protein L2 family	Cre12.g535851	Cytosolic 80S ribosomal protein L8	LOC_Os12g38000	60S ribosomal protein L8, putative, expressed
Cre16.g688050	100.809	0.470385	0.241194	0.0303759	0.0808778	AT3G26400	eukaryotic translation initiation factor 4B1	Cre16.g688050	(1 of 1) PTHR32091//PTHR32091:SF0 - FAMILY NOT NAMED // EUKARYOTIC INITIATION FACTOR 4B-RELATED	LOC_Os02g38220	eukaryotic translation initiation factor 4B, putative, expressed
Cre09.g405500	88.5731	0.467614	0.659737	0.12085	0.23454			Cre09.g405500	Major lipid droplet protein
Cre03.g199647	97.7831	0.467064	0.245579	0.0340417	0.0869955	AT3G19760	eukaryotic initiation factor 4A-III	Cre03.g199647	Eukaryotic translation initiation factor 4A3	LOC_Os01g45190	DEAD-box ATP-dependent RNA helicase, putative, expressed
Cre17.g734900	117.528	0.458584	0.280306	0.0596405	0.134596			Cre17.g734900	(1 of 1) 3.4.17.19 - Carboxypeptidase Taq / Carboxypeptidase 1
Cre12.g484050	125.154	0.457862	0.269812	0.053036	0.123827	AT5G02450	Ribosomal protein L36e family protein	Cre12.g484050	Cytosolic 80S ribosomal protein L36	LOC_Os05g38520	60S ribosomal protein L36-2, putative, expressed
Cre12.g483950	108.546	0.456836	0.240446	0.0349695	0.0891557	AT1G53240	Lactate/malate dehydrogenase family protein	Cre12.g483950	Malate dehydrogenase 4	LOC_Os01g46070	lactate/malate dehydrogenase, putative, expressed
Cre02.g095146	116.724	0.454783	0.257676	0.0466394	0.112288			Cre02.g095146
Cre06.g278185	86.5768	0.453145	0.331656	0.0958185	0.195434	AT1G26570	UDP-glucose dehydrogenase 1	Cre06.g278185	UDP-glucose dehydrogenase	LOC_Os12g25700	UDP-glucose 6-dehydrogenase, putative, expressed
Cre14.g631900	85.5866	0.452856	0.375509	0.120146	0.233593	AT4G17100	(1 of 1) PTHR12439 - PLACENTAL PROTEIN 11-RELATED	Cre14.g631900	Similar to Putative Serine Protease	LOC_Os04g45910	placental protein 11 precursor, putative, expressed
Cre09.g393543	104.142	0.451313	0.365387	0.116338	0.228657			Cre09.g393543	Hybrid-cluster protein
Cre02.g094100	99.7883	0.450731	0.268016	0.0555621	0.127251	AT1G60420	DC1 domain-containing protein	Cre02.g094100	Nucleoredoxin	LOC_Os03g29240	PDI, putative, expressed
Cre10.g434200	99.0088	0.447647	0.301472	0.0802228	0.169377			Cre10.g434200
Cre10.g436500	84.2494	0.443952	0.245893	0.0440318	0.107446	AT4G14930	Survival protein SurE-like phosphatase/nucleotidase	Cre10.g436500	SurE-like phosphatase/nucleotidase	LOC_Os07g10460	5-nucleotidase surE, putative, expressed
Cre13.g571150	106.078	0.443218	0.231977	0.0352232	0.0893808			Cre13.g571150	NADH:ubiquinone oxidoreductase 10 kDa subunit
Cre01.g011000	114.914	0.44203	0.275776	0.0658916	0.145478	AT1G74050	Ribosomal protein L6 family protein	Cre01.g011000	Cytosolic 80S ribosomal protein L6	LOC_Os04g39700	60S ribosomal protein L6, putative, expressed
Cre10.g456000	144.445	0.440761	0.238312	0.0403604	0.100068	AT4G27270	Quinone reductase family protein	Cre10.g456000	Flagellar Associated Protein191	LOC_Os01g57570	NADPH-dependent FMN reductase domain containing protein, expressed
Cre02.g097650	101.869	0.437875	0.257165	0.0549692	0.126664	AT1G29150	non-ATPase subunit 9	Cre02.g097650	26S proteasome regulatory subunit	LOC_Os04g36700	proteasome subunit, putative, expressed
Cre03.g196900	115.49	0.437052	0.313106	0.0954977	0.195148	AT3G60600	vesicle associated protein	Cre03.g196900	(1 of 1) PTHR10809//PTHR10809:SF6 - VESICLE-ASSOCIATED MEMBRANE PROTEIN-ASSOCIATED PROTEIN // AT11025P-RELATED	LOC_Os08g06020	MSP domain containing protein, expressed
Cre03.g208050	150.188	0.434646	0.312226	0.0967273	0.196546	AT5G10160	Thioesterase superfamily protein	Cre03.g208050	3-hydroxyacyl-[acyl-carrier-protein] dehydratase	LOC_Os08g12840	FabA-like domain containing protein, expressed
Cre09.g396400	103.66	0.433932	0.402713	0.14801	0.274912	AT1G31340	related to ubiquitin 1	Cre09.g396400	Bi-ubiquitin	LOC_Os06g44080	ubiquitin family protein, putative, expressed
Cre13.g607000	128.606	0.433331	0.489293	0.169295	0.302993			Cre13.g607000	Xaa-His dipeptidase
Cre17.g744147	160.014	0.430762	0.211041	0.0269221	0.073678	AT1G20960	U5 small nuclear ribonucleoprotein helicase, putative	Cre17.g744147	(1 of 1) K12854 - pre-mRNA-splicing helicase BRR2 (SNRNP200, BRR2)	LOC_Os02g01740	U5 small nuclear ribonucleoprotein 200 kDa helicase, putative, expressed
Cre02.g091100	104.179	0.430377	0.290906	0.0845706	0.177172	AT4G16720	Ribosomal protein L23/L15e family protein	Cre02.g091100	Cytosolic 80S ribosomal protein L15	LOC_Os05g19370	60S ribosomal protein L15, putative, expressed
Cre07.g316000	126.659	0.430005	0.259841	0.0614295	0.13777	AT1G27970	nuclear transport factor 2B	Cre07.g316000	Similar to Nuclear Transport Factor 2	LOC_Os08g42000	nuclear transport factor, putative, expressed
Cre03.g168450	103.383	0.428175	0.26773	0.068561	0.150029	AT3G03960	TCP-1/cpn60 chaperonin family protein	Cre03.g168450	T-complex protein 1, theta subunit	LOC_Os03g59020	T-complex protein, putative, expressed
Cre11.g478750	122.344	0.426937	0.231873	0.0423788	0.104083			Cre11.g478750	Peptidyl-prolyl cis-trans isomerase, FKBP-type
Cre12.g558600	90.7937	0.425743	0.299504	0.0942389	0.193306			Cre12.g558600
Cre01.g038850	129.757	0.425092	0.258297	0.0632269	0.141508			Cre01.g038850	(1 of 1) PTHR24012//PTHR24012:SF308 - FAMILY NOT NAMED // PROTEIN Y55F3AM.3, ISOFORM A
Cre10.g439100	86.8843	0.421383	0.330546	0.119897	0.233529	AT3G20050	T-complex protein 1 alpha subunit	Cre10.g439100	T-complex protein 1, alpha subunit	LOC_Os04g46620	T-complex protein, putative, expressed
Cre12.g529400	124.767	0.421234	0.212023	0.0311254	0.0818651	AT3G61110	ribosomal protein S27	Cre12.g529400	Cytosolic 80S ribosomal protein S27, isoform A	LOC_Os04g27860	40S ribosomal protein S27, putative, expressed
Cre06.g304500	120.795	0.419951	0.218643	0.0362024	0.0912233			Cre06.g304500	Zygote-specific protein
Cre03.g208100	137.278	0.417894	0.224371	0.0412806	0.102115	AT1G77680	Ribonuclease II/R family protein	Cre03.g208100	3'-5' exoribonuclease II	LOC_Os02g51780	ribonuclease protein, putative, expressed
Cre17.g710150	93.0914	0.416455	0.241288	0.0550714	0.126664	AT1G45000	AAA-type ATPase family protein	Cre17.g710150	26S proteasome regulatory subunit	LOC_Os02g10640	26S protease regulatory subunit, putative, expressed
Cre06.g278210	102.224	0.415458	0.228017	0.0452569	0.109202	AT5G51820	phosphoglucomutase	Cre06.g278210	Phosphoglucomutase	LOC_Os10g11140	phosphoglucomutase, putative, expressed
Cre10.g429100	88.523	0.41489	0.244699	0.0588376	0.13334	AT3G62120	Class II aaRS and biotin synthetases superfamily protein	Cre10.g429100	(1 of 1) PTHR11451//PTHR11451:SF21 - TRNA SYNTHETASE-RELATED // BIFUNCTIONAL GLUTAMATE/PROLINE--TRNA LIGASE	LOC_Os12g25710	bifunctional aminoacyl-tRNA synthetase, putative, expressed
Cre17.g706600	106.599	0.414883	0.480006	0.184287	0.319765			Cre17.g706600
Cre06.g269450	129.298	0.414544	0.222511	0.0415317	0.102502	AT3G11400	eukaryotic translation initiation factor 3G1	Cre06.g269450	Eukaryotic translation initiation factor 3, subunit G	LOC_Os02g54700	RNA recognition motif containing protein, putative, expressed
Cre03.g208000	141.145	0.413395	0.337529	0.131513	0.252067	AT1G23750	Nucleic acid-binding, OB-fold-like protein	Cre03.g208000	(1 of 1) KOG3416 - Predicted nucleic acid binding protein	LOC_Os05g01050	DNA-binding protein-related, putative, expressed
Cre13.g603225	92.1139	0.403181	0.241825	0.0637074	0.142214			Cre13.g603225	(1 of 2) K03924 - MoxR-like ATPase (moxR)
Cre12.g544050	120.726	0.400209	0.207911	0.0373749	0.0939588			Cre12.g544050	(1 of 2) KOG0145 - RNA-binding protein ELAV/HU (RRM superfamily)
Cre03.g178450	119.724	0.3955	0.283534	0.106113	0.212423	AT1G23100	GroES-like family protein	Cre03.g178450	Chaperonin 10	LOC_Os03g25050	chaperonin, putative, expressed
Cre10.g446550	82.8029	0.392842	0.295099	0.118516	0.231255	AT4G02620	vacuolar ATPase subunit F family protein	Cre10.g446550	Vacuolar ATP synthase subunit F	LOC_Os02g57854	vacuolar ATP synthase subunit F, putative, expressed
Cre17.g728800	101.952	0.391863	0.224301	0.0555586	0.127251	AT4G35260	isocitrate dehydrogenase 1	Cre17.g728800	Isocitrate dehydrogenase, NAD-dependent	LOC_Os02g38200	dehydrogenase, putative, expressed
Cre13.g567450	153.99	0.389764	0.445102	0.203126	0.342947	AT1G06760	winged-helix DNA-binding transcription factor family protein	Cre13.g567450	Histone H1	LOC_Os07g08710	AT hook-containing DNA-binding protein, putative, expressed
Cre03.g189250	114.73	0.388251	0.22113	0.054957	0.126664	AT1G09630	RAB GTPase 11C	Cre03.g189250	Small Rab-related GTPase	LOC_Os06g35814	ras-related protein, putative, expressed
Cre11.g477850	116.587	0.38431	0.300105	0.130888	0.251314	AT5G61780	TUDOR-SN protein 2	Cre11.g477850	Transcriptional coactivator-like protein	LOC_Os02g32350	TUDOR protein with multiple SNc domains, putative, expressed
Cre13.g592200	89.0766	0.382554	0.300961	0.133162	0.253877	AT5G53460	NADH-dependent glutamate synthase 1	Cre13.g592200	Glutamate synthase, NADH-dependent	LOC_Os01g48960	glutamate synthase, chloroplast precursor, putative, expressed
Cre09.g388467	106.6	0.377086	0.256806	0.0976506	0.198049	AT5G09550	GDP dissociation inhibitor family protein / Rab GTPase activator family protein	Cre09.g388467	Similar to GDP dissociation inhibitor GDI1	LOC_Os05g23860	rab GDP dissociation inhibitor alpha, putative, expressed
Cre13.g588700	77.1815	0.367143	0.333565	0.176067	0.310853			Cre13.g588700
Cre14.g617900	119.18	0.366604	0.281385	0.131823	0.252214	AT3G55170	Ribosomal L29 family protein	Cre14.g617900	Cytosolic 80S ribosomal protein L35	LOC_Os02g30050	ribosomal protein L29, putative, expressed
Cre06.g278239	87.1281	0.36362	0.249953	0.10297	0.207282			Cre06.g278239	Serine/arginine-rich pre-mRNA splicing factor
Cre12.g504200	126.291	0.363614	0.235044	0.0871053	0.180731	AT5G02960	Ribosomal protein S12/S23 family protein	Cre12.g504200	Cytosolic 80S ribosomal protein S23	LOC_Os03g60400	40S ribosomal protein S23, putative, expressed
Cre12.g553250	107.902	0.361068	0.245789	0.100917	0.203908	AT2G22480	phosphofructokinase 5	Cre12.g553250	Phosphofructokinase	LOC_Os10g26570	phosphofructokinase, putative, expressed
Cre14.g631600	73.2617	0.355875	0.260866	0.122314	0.236532			Cre14.g631600	(1 of 1) 1.5.1.40 - 8-hydroxy-5-deazaflavin:NADPH oxidoreductase
Cre06.g278256	115.574	0.354066	0.225728	0.0852753	0.178113	AT3G11270	Mov34/MPN/PAD-1 family protein	Cre06.g278256	26S proteasome regulatory subunit
Cre07.g324200	118.196	0.350483	0.329959	0.193225	0.329978			Cre07.g324200	Diacylglyceryl-N,N,N-trimethylhomoserine synthesis protein
Cre12.g514750	111.298	0.346454	0.33669	0.203357	0.342947	AT2G44350	Citrate synthase family protein	Cre12.g514750	Citrate synthase, mitochondrial	LOC_Os11g33240	citrate synthase, putative, expressed
Cre07.g328150	81.8141	0.345574	0.278074	0.151647	0.277896	AT2G32920	PDI-like 2-3	Cre07.g328150	Protein disulfide isomerase	LOC_Os09g27830	OsPDIL2-3 protein disulfide isomerase PDIL2-3, expressed
Cre12.g522350	97.2097	0.34485	0.27825	0.15306	0.279962	AT3G04600	Nucleotidylyl transferase superfamily protein	Cre12.g522350	Trryptophanyl-tRNA synthetase	LOC_Os12g35570	tRNA synthetase, putative, expressed
Cre02.g118500	89.7391	0.344119	0.288022	0.163743	0.295503	AT1G52360	Coatomer, beta' subunit	Cre02.g118500	Beta' subunit of COP-I complex	LOC_Os02g11830	coatomer subunit beta, putative, expressed
Cre18.g749847	93.1923	0.34227	0.424518	0.252153	0.404418	AT1G48030	mitochondrial lipoamide dehydrogenase 1	Cre18.g749847	Dihydrolipoyl dehydrogenase	LOC_Os05g06750	dihydrolipoyl dehydrogenase, mitochondrial precursor, putative, expressed
Cre14.g625400	109.475	0.341648	0.260254	0.13716	0.25786	AT1G53750	regulatory particle triple-A 1A	Cre14.g625400	26S proteasome regulatory subunit	LOC_Os02g54340	26S protease regulatory subunit 7, putative, expressed
Cre03.g177053	104.792	0.337147	0.276239	0.158817	0.288056	AT2G02560	cullin-associated and neddylation dissociated	Cre03.g177053	(1 of 1) PTHR12696 - TIP120	LOC_Os02g07120	HEAT repeat family protein, putative, expressed
Cre09.g405050	86.1051	0.336475	0.365828	0.236031	0.384924	AT3G58730	vacuolar ATP synthase subunit D (VATD) / V-ATPase D subunit / vacuolar proton pump D subunit (VATPD)	Cre09.g405050	Vacuolar ATP synthase subunit D	LOC_Os04g55040	vacuolar ATP synthase subunit D 1, putative, expressed
Cre17.g741450	86.5214	0.335112	0.252877	0.136256	0.256608	AT3G13470	TCP-1/cpn60 chaperonin family protein	Cre17.g741450	Chaperonin 60B1	LOC_Os06g02380	T-complex protein, putative, expressed
Cre16.g672800	98.6726	0.334345	0.276933	0.164373	0.295902	AT2G39770	Glucose-1-phosphate adenylyltransferase family protein	Cre16.g672800	GDP-mannose phosphorylase	LOC_Os08g13930	mannose-1-phosphate guanyltransferase, putative, expressed
Cre06.g310750	99.9829	0.333792	0.279069	0.167447	0.300681	AT4G34450	coatomer gamma-2 subunit, putative / gamma-2 coat protein, putative / gamma-2 COP, putative	Cre06.g310750	Gamma subunit of COP-I complex	LOC_Os07g10150	coatomer subunit gamma-2, putative, expressed
Cre17.g713200	116.042	0.332956	0.222635	0.101731	0.20517	AT5G12860	dicarboxylate transporter 1	Cre17.g713200	Oxoglutarate:malate antiporter	LOC_Os12g33080	2-oxoglutarate/malate translocator, chloroplast precursor, putative, expressed
Cre01.g006950	72.7295	0.33086	0.369541	0.245633	0.396904	AT3G52930	Aldolase superfamily protein	Cre01.g006950	Fructose-1,6-bisphosphate aldolase
Cre06.g308850	88.9898	0.330397	0.395772	0.258667	0.411204	AT5G37475	Translation initiation factor eIF3 subunit	Cre06.g308850	hypothetical eIF3-like protein	LOC_Os02g02990	translation initiation factor eIF3 subunit, putative, expressed
Cre07.g331550	75.8787	0.330276	0.293036	0.186545	0.321619	AT4G35630	phosphoserine aminotransferase	Cre07.g331550	Phosphoserine aminotransferase	LOC_Os03g06200	aminotransferase, putative, expressed
Cre08.g359750	137.074	0.328978	0.243998	0.1328	0.253633	AT5G39850	Ribosomal protein S4	Cre08.g359750	Cytosolic 80S ribosomal protein S9	LOC_Os11g38959	40S ribosomal protein S9-2, putative, expressed
Cre06.g293850	111.725	0.328692	0.214591	0.0960726	0.195583	AT3G48680	gamma carbonic anhydrase-like 2	Cre06.g293850	Gamma carbonic anhydrase	LOC_Os02g30460	uncharacterized protein MJ0304, putative, expressed
Cre02.g081250	108.97	0.326262	0.328552	0.224011	0.372548	AT3G46780	plastid transcriptionally active 16	Cre02.g081250		LOC_Os05g22614	PTAC16, putative, expressed
Cre16.g687350	107.427	0.325582	0.308112	0.207263	0.348447	AT1G06290	acyl-CoA oxidase 3	Cre16.g687350	Acyl-CoA oxidase/dehydrogenase	LOC_Os06g24704	acyl-coenzyme A oxidase, putative, expressed
Cre06.g252550	123.994	0.325309	0.204111	0.0856816	0.178462	AT3G52200	Dihydrolipoamide acetyltransferase, long form protein	Cre06.g252550	Dihydrolipoamide acetyltransferase	LOC_Os06g01630	2-oxo acid dehydrogenases acyltransferase domain containing protein, expressed
Cre10.g440050	138.654	0.324943	0.219424	0.106038	0.212423	AT3G63140	chloroplast stem-loop binding protein of 41 kDa	Cre10.g440050	Chloroplast stem-loop-binding protein 41a	LOC_Os07g11110	NAD dependent epimerase/dehydratase family protein, putative, expressed
Cre09.g415850	127.373	0.324593	0.260674	0.158364	0.287717	AT1G47260	gamma carbonic anhydrase 2	Cre09.g415850	Gamma carbonic anhydrase	LOC_Os12g07220	bacterial transferase hexapeptide domain containing protein, expressed
Cre06.g278170	136.384	0.323519	0.197159	0.0782241	0.165805			Cre06.g278170	Flagellar Associated Protein 237	LOC_Os03g57460	fasciclin domain containing protein, expressed
Cre16.g677700	106.829	0.321585	0.225525	0.117792	0.230444	AT2G45000	structural constituent of nuclear pore	Cre16.g677700	(1 of 1) PTHR12084 - NUCLEAR PORE GLYCOPROTEIN P62-RELATED
Cre03.g161400	101.178	0.321545	0.329871	0.231728	0.381463	AT5G54810	tryptophan synthase beta-subunit 1	Cre03.g161400	Tryptophan synthase beta subunit	LOC_Os08g04180	tryptophan synthase beta chain 1, putative, expressed
Cre10.g459250	122.771	0.320661	0.216546	0.106917	0.213002	AT1G07070	Ribosomal protein L35Ae family protein	Cre10.g459250	Cytosolic 80S ribosomal protein L35a	LOC_Os02g54470	60S ribosomal protein L35a-3, putative, expressed
Cre16.g677000	105.832	0.320578	0.237085	0.134106	0.254016	AT1G79930	heat shock protein 91	Cre16.g677000	Heat shock protein 70E	LOC_Os01g08560	DnaK family protein, putative, expressed
Cre02.g106600	122.633	0.319478	0.271803	0.178097	0.313046	AT3G02080	Ribosomal protein S19e family protein	Cre02.g106600	Cytosolic 80S ribosomal protein S19	LOC_Os03g31090	40S ribosomal protein S19, putative, expressed
Cre06.g261500	112.766	0.319026	0.269662	0.176275	0.310853	AT5G03880	Thioredoxin family protein	Cre06.g261500	Conserved in the Plant Lineage and Diatoms	LOC_Os08g44400	glutathione S-transferase, N-terminal domain containing protein, expressed
Cre03.g190500	101.604	0.315486	0.232156	0.133854	0.254016	AT5G63840	Glycosyl hydrolases family 31 protein	Cre03.g190500	Glucosidase IIa	LOC_Os03g11720	glycosyl hydrolase, family 31, putative, expressed
Cre10.g444800	119.673	0.315181	0.272964	0.185282	0.320977	AT4G26410	Uncharacterised conserved protein UCP022280	Cre10.g444800	Conserved in the Green Lineage	LOC_Os03g20860	expressed protein
Cre09.g414050	91.9968	0.314192	0.250511	0.159455	0.288728	AT5G22330	P-loop containing nucleoside triphosphate hydrolases superfamily protein	Cre09.g414050	Nucleoside-triphosphatase RuvB-like protein	LOC_Os07g08170	ruvB-like, putative, expressed
Cre06.g261800	89.4173	0.312578	0.31427	0.231487	0.381463	AT1G08250	arogenate dehydratase 6	Cre06.g261800	Prephenate dehydratase	LOC_Os04g33390	prephenate dehydratase domain containing protein, expressed
Cre06.g282000	71.4701	0.311496	0.396276	0.285083	0.441511			Cre06.g282000	Soluble starch synthase III
Cre11.g478128	82.6801	0.311232	0.243224	0.153972	0.281156	AT1G64550	general control non-repressible 3	Cre11.g478128	(1 of 1) K06158 - ATP-binding cassette, subfamily F, member 3 (ABCF3)	LOC_Os02g58020	ABC transporter, ATP-binding protein, putative, expressed
Cre10.g457700	89.163	0.309671	0.254908	0.171146	0.304793			Cre10.g457700	calcium/calmodulin-dependent protein kinase type 1D-like
Cre01.g047700	69.4708	0.307648	0.442255	0.301013	0.462866	AT2G15790	peptidyl-prolyl cis-trans isomerase / cyclophilin-40 (CYP40) / rotamase	Cre01.g047700	Cyclophilin	LOC_Os06g11320	peptidyl-prolyl cis-trans isomerase CYP40, putative, expressed
Cre08.g358522	98.506	0.307635	0.23545	0.148343	0.275058			Cre08.g358522	Cysteine endopeptidase
Cre07.g352850	134.231	0.306897	0.3462	0.265585	0.41912			Cre07.g352850	Chloroplast ribosomal protein L32
Cre12.g494450	133.178	0.306088	0.285703	0.2127	0.355926	AT4G34620	small subunit ribosomal protein 16	Cre12.g494450	Chloroplast ribosomal protein S16
Cre16.g661050	107.412	0.302948	0.32264	0.253413	0.404927	AT1G26880	Ribosomal protein L34e superfamily protein	Cre16.g661050	Cytosolic 80S ribosomal protein L34	LOC_Os09g24690	60S ribosomal protein L34, putative, expressed
Cre07.g327400	114.558	0.30177	0.220671	0.13521	0.255082	ATMG00070	NADH dehydrogenase subunit 9	Cre07.g327400	NADH:ubiquinone oxidoreductase ND9 subunit
Cre03.g194400	107.932	0.301162	0.244821	0.169919	0.303607	AT2G46280	TGF-beta receptor interacting protein 1	Cre03.g194400	Eukaryotic translation initiation factor 3, subunit I	LOC_Os08g21660	WD domain, G-beta repeat domain containing protein, expressed
Cre16.g657550	129.543	0.299471	0.291267	0.228605	0.379021	AT3G19240	Vacuolar import/degradation, Vid27-related protein	Cre16.g657550	(1 of 1) KOG2395 - Protein involved in vacuole import and degradation	LOC_Os02g54780	CYPRO4, putative, expressed
Cre04.g214501	102.747	0.299277	0.229658	0.151527	0.277896	AT3G03710	polyribonucleotide nucleotidyltransferase, putative	Cre04.g214501	Chloroplast polyribonucleotide phosphorylase	LOC_Os07g07310	polynucleotide phosphorylase, putative, expressed
Cre13.g564250	125.756	0.299001	0.250241	0.18028	0.314834	AT4G11420	eukaryotic translation initiation factor 3A	Cre13.g564250	Eukaryotic translation initiation factor 3, subunit A	LOC_Os01g03070	transposon protein, putative, unclassified, expressed
Cre06.g249250	126.483	0.2956	0.246307	0.179991	0.314834	AT4G22380	Ribosomal protein L7Ae/L30e/S12e/Gadd45 family protein	Cre06.g249250	Cytosolic 80S ribosomal protein L7ae	LOC_Os03g13800	ribosomal protein L7Ae, putative, expressed
Cre07.g346350	92.8403	0.293769	0.233358	0.164511	0.295902			Cre07.g346350	(1 of 2) PTHR10174:SF113 - RETINALDEHYDE-BINDING PROTEIN 1
Cre06.g279150	103.51	0.292095	0.274873	0.2218	0.369439	AT4G31180	Class II aminoacyl-tRNA and biotin synthetases superfamily protein	Cre06.g279150	Aspartyl-tRNA synthetase	LOC_Os02g46130	tRNA synthetases class II domain containing protein, expressed
Cre01.g014050	87.9909	0.292052	0.285418	0.233917	0.382548	AT2G20280	Zinc finger C-x8-C-x5-C-x3-H type family protein	Cre01.g014050	(1 of 1) PTHR12681 - ZINC FINGER-CONTAINING PROTEIN P48ZNF	LOC_Os01g61830	zinc finger C-x8-C-x5-C-x3-H type family protein, expressed
Cre12.g534700	122.192	0.291968	0.240514	0.17714	0.311871	AT5G13410	FKBP-like peptidyl-prolyl cis-trans isomerase family protein	Cre12.g534700	peptidyl-prolyl cis-trans isomerase, FKBP-type	LOC_Os07g04160	peptidyl-prolyl cis-trans isomerase, FKBP-type, putative, expressed
Cre06.g275050	150.295	0.289311	0.379057	0.312098	0.47585	AT1G78660	gamma-glutamyl hydrolase 1	Cre06.g275050	Gamma-glutamyl hydrolase	LOC_Os05g44130	gamma-glutamyl hydrolase precursor, putative, expressed
Cre11.g468950	145.521	0.287639	0.193032	0.111	0.219763	AT3G52730	ubiquinol-cytochrome C reductase UQCRX/QCR9-like family protein	Cre11.g468950	Ubiquinol:cytochrome c oxidoreductase 7 kDa subunit	LOC_Os05g33210	cytochrome b-c1 complex subunit 9, putative, expressed
Cre11.g467556	122.447	0.284773	0.23218	0.176155	0.310853			Cre11.g467556
Cre12.g485150	67.6381	0.283022	0.271811	0.232901	0.381463	AT1G79530	glyceraldehyde-3-phosphate dehydrogenase of plastid 1	Cre12.g485150	Glyceraldehyde 3-phosphate dehydrogenase	LOC_Os06g45590	glyceraldehyde-3-phosphate dehydrogenase, putative, expressed
Cre07.g346050	100.382	0.280407	0.299217	0.267949	0.422235	AT3G56940	dicarboxylate diiron protein, putative (Crd1)	Cre07.g346050	Copper response defect 1 protein	LOC_Os01g17170	magnesium-protoporphyrin IX monomethyl ester cyclase,chloroplast precursor, putative, expressed
Cre13.g565850	102.596	0.277983	0.229233	0.182267	0.31728	AT1G62020	Coatomer, alpha subunit	Cre13.g565850	Alpha subunit of COP-I complex	LOC_Os09g04110	coatomer alpha subunit, putative, expressed
Cre05.g241655	89.0644	0.2741	0.243014	0.209093	0.350978			Cre05.g241655
Cre16.g677205	114.139	0.272164	0.283468	0.265103	0.418972			Cre16.g677205	(1 of 4) PF00207 - Alpha-2-macroglobulin family (A2M)
Cre10.g438100	99.2157	0.271858	0.24871	0.221024	0.368714			Cre10.g438100	Phosphoglycolate phosphatase
Cre12.g544114	100.315	0.271823	0.346999	0.32328	0.490822
Cre02.g092350	91.332	0.271093	0.277351	0.259779	0.412366	AT1G11680	CYTOCHROME P450 51G1	Cre02.g092350	Cytochrome P450, CYP51 superfamily	LOC_Os11g32240	cytochrome P450 51, putative, expressed
Cre14.g617400	38.7853	0.269775	0.486439	0.347015	0.517411			Cre14.g617400	Heat shock protein 22F
Cre06.g283050	104.521	0.268085	0.282639	0.27135	0.426351	AT3G54890	photosystem I light harvesting complex gene 1	Cre06.g283050	light-harvesting protein of photosystem I	LOC_Os06g21590	chlorophyll A-B binding protein, putative, expressed
Cre03.g158800	89.4289	0.264369	0.344849	0.334995	0.502957	AT2G41530	S-formylglutathione hydrolase	Cre03.g158800	(1 of 1) 3.1.2.12 - S-formylglutathione hydrolase	LOC_Os01g71300	S-formylglutathione hydrolase, putative, expressed
Cre13.g608000	109.348	0.264105	0.243914	0.227547	0.377846	AT2G39080	NAD(P)-binding Rossmann-fold superfamily protein	Cre13.g608000	Conserved in the Plant Lineage and Diatoms	LOC_Os01g26970	expressed protein
Cre17.g743897	98.7827	0.262224	0.325321	0.324242	0.491592			Cre17.g743897	Peroxiredoxin
Cre10.g449550	105.48	0.261908	0.273952	0.27214	0.426353			Cre10.g449550	Peroxiredoxin, type II
Cre04.g215850	106.755	0.261273	0.221077	0.196426	0.333862	AT3G06720	importin alpha isoform 1	Cre04.g215850	Importin alpha	LOC_Os01g14950	importin subunit alpha, putative, expressed
Cre01.g002500	81.3616	0.2605	0.29598	0.299911	0.461829			Cre01.g002500	Chlamyopsin 1
Cre08.g370650	130.692	0.25671	0.219555	0.202213	0.342086			Cre08.g370650	6-phosphogluconolactonase
Cre12.g496750	137.525	0.254802	0.253335	0.2581	0.410908	AT1G16700	Alpha-helical ferredoxin	Cre12.g496750	NADH:ubiquinone oxidoreductase subunit 8	LOC_Os03g56300	4Fe-4S binding domain containing protein, expressed
Cre12.g498950	120.663	0.254538	0.240712	0.240074	0.389669			Cre12.g498950
Cre12.g524400	103.649	0.253276	0.293974	0.311302	0.475308			Cre12.g524400	(1 of 1) PTHR11977//PTHR11977:SF16 - VILLIN // VILLIN-LIKE PROTEIN QUAIL
Cre07.g326950	114.635	0.252891	0.290028	0.307941	0.470841			Cre07.g326950	(1 of 2) K15437 - aminoacyl tRNA synthase complex-interacting multifunctional protein 1 (AIMP1, ARC1)
Cre01.g055400	99.1964	0.252799	0.247606	0.253595	0.404927	AT5G57120	(1 of 1) PTHR23216 - NUCLEOLAR AND COILED-BODY PHOSPHOPROTEIN 1	Cre01.g055400	(1 of 1) PTHR23216 - NUCLEOLAR AND COILED-BODY PHOSPHOPROTEIN 1	LOC_Os12g41930	SRP40, C-terminal domain containing protein, expressed
Cre05.g233305	101.754	0.24996	0.31585	0.339068	0.506961	AT2G21280	NAD(P)-binding Rossmann-fold superfamily protein	Cre05.g233305	(1 of 1) K07071 - uncharacterized protein (K07071)	LOC_Os02g58790	cell division inhibitor, putative, expressed
Cre06.g250902	96.0183	0.24979	0.33882	0.357675	0.528929			Cre06.g250902	Cobalamin-independent methionine synthase
Cre16.g672385	96.7207	0.249092	0.300145	0.325929	0.492769	AT5G10330	histidinol phosphate aminotransferase 1	Cre16.g672385	Histidinol phosphate aminotransferase	LOC_Os02g47940	aminotransferase, classes I and II, domain containing protein, expressed
Cre05.g242350	63.9223	0.248573	0.389214	0.386	0.548966	AT4G00900	ER-type Ca2+-ATPase 2	Cre05.g242350	Putative calcium-transporting ATPase, endoplasmic reticulum-type	LOC_Os03g17310	calcium-transporting ATPase, endoplasmic reticulum-type, putative, expressed
Cre10.g461050	104.011	0.248201	0.228547	0.232736	0.381463	AT1G78900	vacuolar ATP synthase subunit A	Cre10.g461050	Vacuolar ATP synthase subunit A	LOC_Os06g45120	ATP synthase, putative, expressed
Cre16.g654500	157.395	0.246668	0.184973	0.156734	0.285715	AT2G39990	eukaryotic translation initiation factor 2	Cre16.g654500	Eukaryotic translation initiation factor 3, subunit F	LOC_Os05g01450	eukaryotic translation initiation factor 3 subunit F, putative, expressed
Cre09.g404000	104.597	0.24608	0.375265	0.385489	0.548966	AT5G53490	Tetratricopeptide repeat (TPR)-like superfamily protein	Cre09.g404000	thylakoid lumenal 17.4 kDa protein	LOC_Os10g35810	thylakoid lumenal protein, putative, expressed
Cre12.g560300	114.821	0.245961	0.303906	0.335649	0.503241	AT2G33410	RNA-binding (RRM/RBD/RNP motifs) family protein	Cre12.g560300	(1 of 1) PTHR24012:SF318 - RNA-BINDING (RRM/RBD/RNP MOTIFS) FAMILY PROTEIN	LOC_Os02g12850	RNA recognition motif containing protein, expressed
Cre12.g504700	106.808	0.244155	0.354321	0.378535	0.545595	AT5G59910	Histone superfamily protein	Cre12.g505600	Histone H2B	LOC_Os01g05970	OsFBO1 - F-box and other domain containing protein, expressed
Cre06.g308250	111.705	0.243068	0.266393	0.298616	0.460491	AT2G17360	Ribosomal protein S4 (RPS4A) family protein	Cre06.g308250	Cytosolic 80S ribosomal protein S4	LOC_Os02g01560	40S ribosomal protein S4, putative, expressed
Cre14.g626900	96.0825	0.241352	0.348755	0.380566	0.545612	AT2G45790	phosphomannomutase	Cre14.g626900	Phophomannomutase	LOC_Os04g58580	phosphomannomutase, putative, expressed
Cre17.g697650	113.811	0.23534	0.251573	0.293796	0.454354	AT1G50380	Prolyl oligopeptidase family protein	Cre17.g697650	(1 of 1) K01354 - oligopeptidase B (ptrB)	LOC_Os06g51410	OsPOP15 - Putative Prolyl Oligopeptidase homologue, expressed
Cre09.g397200	88.3772	0.235263	0.32785	0.377495	0.544823	AT3G02530	TCP-1/cpn60 chaperonin family protein	Cre09.g397200	T-complex protein 1, zeta subunit	LOC_Os05g05470	T-complex protein, putative, expressed
Cre07.g352800	86.8462	0.234878	0.242709	0.281693	0.439109	AT1G07910	RNAligase	Cre07.g352800	(1 of 1) PTHR35460:SF1 - TRANSLATION ELONGATION FACTOR EF-1 ALPHA	LOC_Os07g09400	RNA ligase isoform 1, putative, expressed
Cre15.g636800	129.4	0.232578	0.294768	0.353105	0.524322	AT2G30860	glutathione S-transferase PHI 9	Cre15.g636800	Glutathione S-transferase	LOC_Os01g27480	glutathione S-transferase, putative, expressed
Cre08.g382500	117.958	0.23144	0.254103	0.305516	0.467795	AT4G39200	Ribosomal protein S25 family protein	Cre08.g382500	Cytosolic 80S ribosomal protein S25	LOC_Os11g05562	40S ribosomal protein S25, putative, expressed
Cre13.g565800	114.095	0.23102	0.2169	0.246559	0.397806	AT3G02230	reversibly glycosylated polypeptide 1	Cre13.g565800	UDP-Arabinosyl mutase. .	LOC_Os03g40270	alpha-1,4-glucan-protein synthase, putative, expressed
Cre13.g592150	157.943	0.230647	0.208286	0.232406	0.381463	AT2G33730	P-loop containing nucleoside triphosphate hydrolases superfamily protein	Cre13.g592150	DEAD/DEAH box helicase, possible nuclear pre-mRNA splicing factor	LOC_Os03g50090	transposon protein, putative, CACTA, En/Spm sub-class, expressed
Cre12.g528750	132.655	0.228628	0.344083	0.402943	0.568645	AT2G37190	Ribosomal protein L11 family protein	Cre12.g528750	Cytosolic 80S ribosomal protein L12	LOC_Os02g47140	L11 domain containing ribosomal protein, putative, expressed
Cre09.g396300	123.724	0.223527	0.203435	0.236983	0.385665	AT4G01690	Flavin containing amine oxidoreductase family	Cre09.g396300	Protoporphyrinogen oxidase	LOC_Os01g18320	protoporphyrinogen oxidase, chloroplast precursor, putative, expressed
Cre09.g405850	111.183	0.204185	0.371112	0.467738	0.631633	ATMG00510	NADH dehydrogenase subunit 7	Cre09.g405850	NADH:ubiquinone oxidoreductase 49 kDa ND7 subunit	LOC_Os12g33958	NADH-ubiquinone oxidoreductase 49 kDa subunit, putative, expressed
Cre12.g549100	99.8399	0.202385	0.298229	0.42271	0.588852			Cre12.g549100	splicing factor U2AF 65 kDa subunit
Cre13.g578451	121.138	0.202348	0.203434	0.284596	0.441389	AT4G04350	tRNA synthetase class I (I, L, M and V) family protein	Cre13.g578451	Leucyl-tRNA synthetase	LOC_Os01g03020	tRNA synthetase class I, putative, expressed
Cre01.g020305	94.7318	0.2022	0.376315	0.473738	0.637282			Cre01.g020305	Succinate dehydrogenase subunit D
Cre01.g034400	83.342	0.200976	0.268544	0.392843	0.555843	AT1G13700	6-phosphogluconolactonase 1	Cre01.g034400	6-phosphogluconolactonase	LOC_Os07g41280	6-phosphogluconolactonase, putative, expressed
Cre12.g494050	94.6825	0.198394	0.308854	0.441573	0.608216	AT4G10450	Ribosomal protein L6 family	Cre12.g494050	Cytosolic 80S ribosomal protein L9	LOC_Os02g01332	ribosomal protein L6, putative, expressed
Cre06.g273500	111.962	0.198391	0.254423	0.380471	0.545612	AT3G04080	apyrase 1	Cre06.g273500	Apyrase ortholog	LOC_Os07g48430	nucleoside-triphosphatase, putative, expressed
Cre17.g723650	117.452	0.196606	0.255098	0.385746	0.548966	AT2G33150	peroxisomal 3-ketoacyl-CoA thiolase 3	Cre17.g723650	Acetyl-CoA acyltransferase	LOC_Os02g57260	3-ketoacyl-CoA thiolase, peroxisomal precursor, putative, expressed
Cre03.g177500	135.068	0.193947	0.241456	0.372365	0.538858	AT1G74520	HVA22 homologue A	Cre03.g177500	(1 of 2) K17279 - receptor expression-enhancing protein 5/6 (REEP5_6)	LOC_Os06g12220	HVA22, putative, expressed
Cre17.g706800	101.164	0.192257	0.294464	0.442237	0.608216			Cre17.g706800	(1 of 1) PTHR11080//PTHR11080:SF34 - PYRAZINAMIDASE/NICOTINAMIDASE // SUBFAMILY NOT NAMED
Cre12.g557250	118.596	0.190141	0.364411	0.495616	0.656569			Cre12.g557250	(1 of 1) PTHR11216//PTHR11216:SF1 - EH DOMAIN // SUBFAMILY NOT NAMED
Cre09.g402450	109.536	0.18986	0.220556	0.348068	0.518266	AT5G58290	regulatory particle triple-A ATPase 3	Cre09.g402450	(1 of 1) 3.6.4.8 - Proteasome ATPase / RP triple-A protein	LOC_Os02g21970	26S protease regulatory subunit 6B, putative, expressed
Cre01.g026550	114.629	0.189859	0.210643	0.329657	0.496323	AT3G11830	TCP-1/cpn60 chaperonin family protein	Cre01.g026550	T-complex protein 1, eta subunit	LOC_Os06g47320	T-complex protein, putative, expressed
Cre06.g268600	141.469	0.189537	0.234213	0.371914	0.538858
Cre02.g080700	80.1491	0.18944	0.364958	0.497374	0.657105	AT5G42020	Heat shock protein 70 (Hsp 70) family protein	Cre02.g080700	Endoplasmic reticulum associated Hsp70 protein	LOC_Os02g02410	DnaK family protein, putative, expressed
Cre12.g510450	134.703	0.186169	0.2273	0.369267	0.536528	AT5G64140	ribosomal protein S28	Cre12.g510450	Cytosolic 80S ribosomal protein S28	LOC_Os10g27174	40S ribosomal protein S28, putative, expressed
Cre09.g409200	83.9632	0.183375	0.26399	0.430164	0.596309	AT3G49601	(1 of 1) PTHR32093:SF13 - SERINE/ARGININE REPETITIVE MATRIX PROTEIN 2	Cre09.g409200	putative RNA-binding protein
Cre06.g263250	116.357	0.180503	0.233815	0.394493	0.557447			Cre06.g263250
Cre06.g306601	96.0641	0.17865	0.277384	0.457884	0.621661	AT2G29690	anthranilate synthase 2	Cre06.g306601	Anthranilate synthase, alpha subunit	LOC_Os03g15780	anthranilate synthase component I-1, chloroplast precursor, putative, expressed
Cre17.g712100	85.8444	0.177353	0.312946	0.494221	0.655525	AT3G52880	monodehydroascorbate reductase 1	Cre17.g712100	monodehydroascorbate reductase	LOC_Os08g44340	monodehydroascorbate reductase, putative, expressed
Cre09.g392692	95.1267	0.175725	0.249516	0.430693	0.596309	AT1G02140	mago nashi family protein	Cre09.g392692	Mago nashi component of the Exon Junction Complex	LOC_Os12g18880	mago nashi, putative, expressed
Cre03.g201400	113.5	0.175163	0.207969	0.363507	0.533083			Cre03.g201400	Phosphoprotein phosphatase 2C-related
Cre13.g592450	114.151	0.174857	0.231347	0.405787	0.571167	AT1G30630	Coatomer epsilon subunit	Cre13.g592450	Epsilon subunit of COP-I complex	LOC_Os04g52270	coatomer subunit epsilon, putative, expressed
Cre04.g216100	50.0617	0.174654	0.441917	0.534654	0.691252	AT1G08110	lactoylglutathione lyase family protein / glyoxalase I family protein	Cre04.g216100	(1 of 1) 4.4.1.5 - Lactoylglutathione lyase / Methylglyoxalase	LOC_Os05g22970	glyoxalase family protein, putative, expressed
Cre16.g675637	116.797	0.167691	0.205584	0.380264	0.545612	AT4G26840	small ubiquitin-like modifier 1	Cre16.g675637	Small ubiquitin-like modifier	LOC_Os01g68940	ubiquitin family domain containing protein, expressed
Cre12.g489700	130.746	0.167312	0.199517	0.368823	0.536528	AT1G75330	ornithine carbamoyltransferase	Cre12.g489700	Ornithine carbamoyltransferase	LOC_Os02g47590	ornithine carbamoyltransferase, putative, expressed
Cre03.g146247	102.213	0.167249	0.221332	0.409943	0.573698	AT5G67590	NADH-ubiquinone oxidoreductase-related	Cre03.g146247	NADH:ubiquinone oxidoreductase 18 kDa subunit	LOC_Os07g39710	NADH dehydrogenase iron-sulfur protein 4, mitochondrial precursor, putative, expressed
Cre06.g299650	94.8216	0.165608	0.229122	0.427757	0.594352			Cre06.g299650	inactive subunit of chloroplast ClpP complex	LOC_Os03g29810	OsClp6 - Putative Clp protease homologue, expressed
Cre06.g249750	65.2453	0.163656	0.381232	0.560857	0.70826			Cre06.g249750	(1 of 1) PF07382//PF13374 - Histone H1-like nucleoprotein HC2 (HC2) // Tetratricopeptide repeat (TPR_10)
Cre06.g285250	170.927	0.162532	0.211027	0.405087	0.570925			Cre06.g285250	Light-harvesting Chloropyll a/b binding protein of LHCII type I, chloroplast precursor
Cre04.g223850	94.1365	0.158003	0.232419	0.454334	0.619338	AT4G00660	RNAhelicase-like 8	Cre04.g223850	Cytoplasmic DExD/H-box RNA helicase	LOC_Os02g42860	DEAD-box ATP-dependent RNA helicase, putative, expressed
Cre12.g495750	155.942	0.157239	0.304396	0.538547	0.691413
Cre03.g154950	124.692	0.156782	0.226839	0.449113	0.615325	AT5G45020	Glutathione S-transferase family protein	Cre03.g154950	Glutathione S-transferase	LOC_Os02g21460	uncharacterized protein yqjG, putative, expressed
Cre16.g670973	97.1537	0.155914	0.244672	0.478159	0.641303			Cre16.g670973	Glutathione S-transferase, similar to Prostaglandin-D Synthase	LOC_Os01g25100	glutathione S-transferase, putative, expressed
Cre01.g027800	101.858	0.154507	0.239244	0.474523	0.637282	AT3G42050	vacuolar ATP synthase subunit H family protein	Cre01.g027800	Vacuolar ATP synthase subunit H	LOC_Os07g36470	vacuolar ATP synthase subunit H, putative, expressed
Cre17.g697450	108.473	0.152709	0.215245	0.44123	0.608216	AT5G25757	RNA polymerase I-associated factor PAF67	Cre17.g697450	(1 of 1) K15029 - translation initiation factor 3 subunit L (EIF3L)	LOC_Os05g13950	eukaryotic translation initiation factor 3 subunit E-interacting protein, putative, expressed
Cre12.g498900	134.393	0.152023	0.231605	0.470358	0.633987	AT1G48830	Ribosomal protein S7e family protein	Cre12.g498900	Cytosolic 80S ribosomal protein S7	LOC_Os03g18570	40S ribosomal protein S7, putative, expressed
Cre14.g614100	161.068	0.151318	0.285177	0.537864	0.691357	AT5G66680	dolichyl-diphosphooligosaccharide-protein glycosyltransferase 48kDa subunit family protein	Cre14.g614100	Dolichyl-diphosphooligosaccharide-protein glycosyltransferase	LOC_Os07g10830	dolichyl-diphosphooligosaccharide--protein glycosyltransferase 48 kDasubunit precursor, putative, expressed
Cre06.g272950	124.024	0.150381	0.205548	0.430821	0.596309	AT4G09800	S18 ribosomal protein	Cre06.g272950	Cytosolic 80S ribosomal protein S18	LOC_Os03g58050	ribosomal protein S13p/S18e, putative, expressed
Cre03.g199000	105.46	0.150074	0.280183	0.536214	0.691252	AT3G45780	phototropin 1	Cre03.g199000	Phototropin	LOC_Os04g23890	AGC_PVPK_like_kin82y.10 - ACG kinases include homologs to PKA, PKG and PKC, expressed
Cre04.g217932	104.712	0.14983	0.295221	0.549778	0.700011	AT2G24090	Ribosomal protein L35	Cre04.g217932	Chloroplast ribosomal protein L35	LOC_Os06g43900	ribosomal protein L35, putative, expressed
Cre17.g724850	96.7079	0.14809	0.233954	0.485513	0.647949	AT2G19540	Transducin family protein / WD-40 repeat family protein	Cre17.g724850	(1 of 1) K14848 - ribosome assembly protein RRB1 (RRB1, GRWD1)	LOC_Os11g03990	WD domain, G-beta repeat domain containing protein, expressed
Cre06.g250800	86.3227	0.14756	0.25798	0.518905	0.678278	AT2G25970	KH domain-containing protein	Cre06.g250800	C1, subunit of the circadian RNA-binding protein CHLAMY1
Cre06.g252650	66.3377	0.14441	0.265918	0.536811	0.691252	AT2G43090	Aconitase/3-isopropylmalate dehydratase protein	Cre06.g252650	Isopropylmalate dehydratase, small subunit	LOC_Os02g43830	3-isopropylmalate dehydratase small subunit 2, putative, expressed
Cre12.g526800	71.11	0.143415	0.263565	0.537143	0.691252	AT1G64190	6-phosphogluconate dehydrogenase family protein	Cre12.g526800	6-phosphogluconate dehydrogenase, decarboxylating	LOC_Os06g02144	6-phosphogluconate dehydrogenase, decarboxylating, putative, expressed
Cre01.g034000	128.219	0.142931	0.272509	0.548166	0.699607	AT5G53480	ARM repeat superfamily protein	Cre01.g034000	Importin beta	LOC_Os12g38110	importin subunit beta, putative, expressed
Cre09.g400400	83.0634	0.142004	0.255529	0.535194	0.691252	AT4G12590	Protein of unknown function DUF106, transmembrane	Cre09.g400400	(1 of 1) KOG3188 - Uncharacterized conserved protein	LOC_Os09g32220	pob, putative, expressed
Cre11.g481126	124.352	0.141795	0.258652	0.536252	0.691252	AT5G20080	FAD/NAD(P)-binding oxidoreductase	Cre11.g481126	(1 of 1) PTHR19370:SF90 - NADH-CYTOCHROME B5 REDUCTASE 2	LOC_Os01g07910	NADH-cytochrome b5 reductase, putative, expressed
Cre09.g411900	76.5094	0.139705	0.269597	0.553136	0.700164	AT4G32520	serine hydroxymethyltransferase 3	Cre09.g411900	Serine hydroxymethyltransferase
Cre09.g388850	120.796	0.139553	0.233312	0.510326	0.669735	AT3G21180	autoinhibited Ca(2+)-ATPase 9	Cre09.g388850	Flagellar Asociated Protein 329	LOC_Os11g04460	calcium-transporting ATPase, plasma membrane-type, putative, expressed
Cre03.g193850	122.002	0.139182	0.343298	0.608908	0.753985	AT5G08300	Succinyl-CoA ligase, alpha subunit	Cre03.g193850	Succinyl-CoA ligase alpha chain	LOC_Os07g38970	succinyl-CoA ligase subunit alpha-2, mitochondrial precursor, putative, expressed
Cre01.g004950	93.9211	0.136536	0.259464	0.552411	0.700066			Cre01.g004950	Conserved Protein with Putative intracellular protease/amidase domain
Cre04.g218250	82.5603	0.134943	0.399449	0.632583	0.774431			Cre04.g218250	Flagellar Associated Protein 313
Cre03.g190100	109.48	0.133117	0.230119	0.525419	0.683088	AT5G25780	eukaryotic translation initiation factor 3B-2	Cre03.g190100	Eukaryotic translation initiation factor 3, subunit B	LOC_Os10g41960	eukaryotic translation initiation factor 3 subunit B, putative, expressed
Cre08.g365632	140.534	0.132481	0.194842	0.468028	0.631633			Cre08.g365632	Phosphoprotein phosphatase 2C-related
Cre15.g641200	119.769	0.12977	0.263378	0.576613	0.724789	AT4G03115	Mitochondrial substrate carrier family protein	Cre15.g641200	Mitochondrial substrate carrier protein	LOC_Os12g34870	mitochondrial carrier protein, putative, expressed
Cre07.g340900	64.3887	0.128576	0.340345	0.634898	0.77531	AT5G06300	Putative lysine decarboxylase family protein	Cre07.g340900	(1 of 1) PTHR31223:SF11 - LOG FAMILY PROTEIN YJL055W	LOC_Os02g41770	uncharacterized protein PA4923, putative, expressed
Cre05.g234639	87.821	0.128196	0.399268	0.649282	0.785973	AT3G18190	TCP-1/cpn60 chaperonin family protein	Cre05.g234639	T-complex protein 1, delta subunit	LOC_Os02g22780	T-complex protein, putative, expressed
Cre06.g311900	89.3285	0.126901	0.281812	0.60253	0.748661	AT1G52280	RAB GTPase homolog G3D	Cre06.g311900	RAB-Like GTP binding Protein	LOC_Os01g12730	ras-related protein, putative, expressed
Cre01.g020918	82.8495	0.126415	0.314843	0.627664	0.770153	AT3G19170	presequence protease 1	Cre01.g020918	Presequence protease	LOC_Os02g52390	M16 domain containing zinc peptidase, putative, expressed
Cre02.g115200	92.753	0.124873	0.347047	0.647484	0.785556	AT1G70600	Ribosomal protein L18e/L15 superfamily protein	Cre02.g115200	Cytosolic 80S ribosomal protein L27a	LOC_Os02g07890	60S ribosomal protein L27a-3, putative, expressed
Cre03.g183100	113.135	0.120723	0.206975	0.530093	0.687087	AT3G49560	Mitochondrial import inner membrane translocase subunit Tim17/Tim22/Tim23 family protein	Cre03.g183100	translocase of inner mitochondrial membrane 22 homolog	LOC_Os04g33220	SAM domain family protein, expressed
Cre17.g720050	109.206	0.11992	0.218764	0.551218	0.700066	AT2G30950	FtsH extracellular protease family	Cre17.g720050	membrane AAA-metalloprotease, chloroplast	LOC_Os06g45820	OsFtsH2 FtsH protease, homologue of AtFtsH2/8, expressed
Cre16.g676197	63.2497	0.119194	0.354041	0.66471	0.794858	AT2G20580	26S proteasome regulatory subunit S2 1A	Cre16.g676197	26S proteasome regulatory subunit	LOC_Os06g48640	proteasome/cyclosome repeat containing protein, expressed
Cre01.g039250	133.104	0.11918	0.215584	0.549243	0.700011	AT2G41840	Ribosomal protein S5 family protein	Cre01.g039250	Cytosolic 80S ribosomal protein S2	LOC_Os03g59310	ribosomal protein, putative, expressed
Cre09.g394065	64.5811	0.119176	0.284523	0.626629	0.769757			Cre09.g394065	(1 of 2) K18635 - protein SPIRAL1 and related proteins (SPR1)
Cre02.g145800	96.9016	0.118189	0.233989	0.578204	0.725131	AT5G43330	Lactate/malate dehydrogenase family protein	Cre02.g145800	NAD-dependent malate dehydrogenase	LOC_Os10g33800	lactate/malate dehydrogenase, putative, expressed
Cre03.g203850	63.1103	0.118048	0.283573	0.629115	0.771059	AT1G19920	Pseudouridine synthase/archaeosine transglycosylase-like family protein	Cre03.g203850	ATP-sulfurylase	LOC_Os03g53230	bifunctional 3-phosphoadenosine 5-phosphosulfate synthetase, putative, expressed
Cre12.g556600	66.571	0.11584	0.414066	0.680122	0.808814	AT2G24270	aldehyde dehydrogenase 11A3	Cre12.g556600	Glyceraldehyde 3-phosphate dehydrogenase, nonphosphorylating	LOC_Os08g34210	aldehyde dehydrogenase, putative, expressed
Cre11.g474800	43.9512	0.115099	0.491395	0.63883	0.777675	AT5G46180	ornithine-delta-aminotransferase	Cre11.g474800	Ornithine transaminase	LOC_Os03g44150	aminotransferase, putative, expressed
Cre10.g427700	107.408	0.11351	0.322437	0.667342	0.797124	AT2G42520	P-loop containing nucleoside triphosphate hydrolases superfamily protein	Cre10.g427700	DEAD box ATP-dependent RNA helicase	LOC_Os07g10250	DEAD-box ATP-dependent RNA helicase 52B, putative, expressed
Cre09.g395450	122.823	0.113357	0.200101	0.544182	0.696167			Cre09.g395450	(1 of 9) PF01344 - Kelch motif (Kelch_1)	LOC_Os06g39370	OsFBK16 - F-box domain and kelch repeat containing protein, expressed
Cre16.g664550	100.986	0.110456	0.235371	0.605052	0.750931	AT4G37930	serine transhydroxymethyltransferase 1	Cre16.g664550	Serine hydroxymethyltransferase	LOC_Os03g52840	serine hydroxymethyltransferase, mitochondrial precursor, putative, expressed
Cre07.g319300	101.302	0.108321	0.28565	0.659718	0.791842	AT1G10760	Pyruvate phosphate dikinase, PEP/pyruvate binding domain	Cre07.g319300	R1 Protein, alpha-glucan water dikinase	LOC_Os06g30310	alpha-glucan water dikinase, chloroplast precursor, putative, expressed
Cre01.g002300	61.5309	0.105522	0.436258	0.702726	0.825371	AT2G21130	Cyclophilin-like peptidyl-prolyl cis-trans isomerase family protein	Cre01.g002300	Cyclophilin	LOC_Os02g02890	peptidyl-prolyl cis-trans isomerase, putative, expressed
Cre10.g461900	85.4054	0.101364	0.235554	0.635453	0.77531	AT1G04420	NAD(P)-linked oxidoreductase superfamily protein	Cre10.g461900	Aldo/keto reductase	LOC_Os03g41510	oxidoreductase, aldo/keto reductase family protein, putative, expressed
Cre09.g393200	91.3946	0.100523	0.267925	0.669505	0.798824	AT5G09590	mitochondrial HSO70 2	Cre09.g393200	Heat shock protein 70C	LOC_Os03g02260	DnaK family protein, putative, expressed
Cre06.g293582	91.4666	0.100035	0.301653	0.694815	0.818186	AT1G09620	ATP binding;leucine-tRNA ligases;aminoacyl-tRNA ligases;nucleotide binding;ATP binding;aminoacyl-tRNA ligases			LOC_Os09g32650	leucyl-tRNA synthetase, cytoplasmic, putative, expressed
Cre11.g478800	83.979	0.0989146	0.292327	0.691784	0.815505			Cre11.g478800
Cre12.g546600	84.1464	0.097077	0.234248	0.648431	0.785823			Cre12.g546600	Fe-assimilation protein
Cre09.g415950	116.601	0.0961997	0.206155	0.616402	0.759784	AT1G05190	Ribosomal protein L6 family	Cre09.g415950	Chloroplast ribosomal protein L6	LOC_Os03g24020	ribosomal protein L6, putative, expressed
Cre12.g512600	106.059	0.0960701	0.268231	0.683726	0.811315	AT3G05590	ribosomal protein L18	Cre12.g512600	Cytosolic 80S ribosomal protein L18	LOC_Os03g22180	60S ribosomal protein L18-3, putative, expressed
Cre12.g557800	128.125	0.0957291	0.211167	0.62481	0.768396	AT1G29850	double-stranded DNA-binding family protein	Cre12.g557800	(1 of 1) K06875 - programmed cell death protein 5 (PDCD5, TFAR19)	LOC_Os05g47446	expressed protein
Cre06.g293950	92.6484	0.0952572	0.226727	0.645795	0.784387	AT4G13930	serine hydroxymethyltransferase 4	Cre06.g293950	Serine hydroxymethyltransferase	LOC_Os12g22030	serine hydroxymethyltransferase, mitochondrial precursor, putative, expressed
Cre07.g324050	123.001	0.0946663	0.251718	0.674162	0.803494	AT1G26830	cullin 3	Cre07.g324050	Ubiquitin ligase SCF complex subunit Cullin	LOC_Os02g51180	cullin, putative, expressed
Cre12.g529950	95.4481	0.0892491	0.241322	0.682415	0.810649	AT5G57870	MIF4G domain-containing protein / MA3 domain-containing protein	Cre12.g529950	Eukaryotic translation initiation factor 4, gamma subunit	LOC_Os02g39840	eukaryotic initiation factor iso-4F subunit p82-34, putative, expressed
Cre03.g176250	100.905	0.0876706	0.215293	0.659479	0.791842	AT3G28715	ATPase, V0/A0 complex, subunit C/D	Cre03.g176250	Vacuolar ATP synthase subunit D	LOC_Os01g40470	vacuolar ATP synthase subunit d, putative, expressed
Cre01.g015600	109.732	0.0865696	0.211584	0.658958	0.791842	AT1G64790	ILITYHIA	Cre01.g015600	(1 of 1) PTHR23346//PTHR23346:SF7 - TRANSLATIONAL ACTIVATOR GCN1-RELATED // TRANSLATIONAL ACTIVATOR GCN1
Cre02.g073550	111.337	0.0819177	0.3178	0.755072	0.869258			Cre02.g073550	Nucleosome assembly protein
Cre04.g217921	86.3973	0.0810232	0.279774	0.738739	0.856842	AT4G31480	Coatomer, beta subunit	Cre04.g217921	Beta subunit of COP-I complex	LOC_Os01g17430	coatomer subunit beta-1, putative, expressed
Cre07.g341550	81.8633	0.0802432	0.250064	0.720351	0.839116	AT4G02450	HSP20-like chaperones superfamily protein	Cre07.g341550	Similar to HSP20-like Chaperones	LOC_Os08g27070	co-chaperone protein SBA1, putative, expressed
Cre01.g050850	48.1337	0.0795991	0.482997	0.747013	0.862737	AT4G03080	BRI1 suppressor 1 (BSU1)-like 1	Cre01.g050850	Protein Phosphatase 1 beta	LOC_Os12g42310	serine/threonine-protein phosphatase BSL2, putative, expressed
Cre13.g573351	129.168	0.0785852	0.270542	0.74081	0.857405	AT2G09990	Ribosomal protein S5 domain 2-like superfamily protein	Cre13.g573351	(1 of 1) K02960 - small subunit ribosomal protein S16e (RP-S16e, RPS16)	LOC_Os11g03400	ribosomal protein, putative, expressed
Cre03.g145727	92.8342	0.0779488	0.293267	0.756117	0.869518	AT2G33840	Tyrosyl-tRNA synthetase, class Ib, bacterial/mitochondrial	Cre03.g145727	(1 of 1) PTHR11946:SF53 - TYROSINE-TRNA LIGASE	LOC_Os08g05490	tRNA synthetase, putative, expressed
Cre16.g679800	111.098	0.0775193	0.208881	0.689673	0.814418	AT3G23570	alpha/beta-Hydrolases superfamily protein	Cre16.g679800	(1 of 2) PTHR17630//PTHR17630:SF43 - DIENELACTONE HYDROLASE // SUBFAMILY NOT NAMED	LOC_Os05g33110	endo-1,3;1,4-beta-D-glucanase precursor, putative, expressed
Cre07.g326800	94.358	0.0751764	0.21956	0.708612	0.829015	AT2G42810	protein phosphatase 5.2	Cre07.g326800	Serine/threonine protein phosphatase 5-like, catalytic subunit	LOC_Os05g11550	serine/threonine protein phosphatase 5, putative, expressed
Cre03.g144204	128.994	0.0735804	0.195832	0.68873	0.814418	AT4G39670	Glycolipid transfer protein (GLTP) family protein	Cre03.g144204	(1 of 1) KOG4189 - Uncharacterized conserved protein	LOC_Os03g57140	GLTP domain containing protein, putative, expressed
Cre13.g562850	98.777	0.0704805	0.226231	0.734056	0.852325	AT2G20890	photosystem II reaction center PSB29 protein	Cre13.g562850	Chloroplast-localized protein similar to Arabidopsis Thylakoid Formation1	LOC_Os07g37250	THYLAKOID FORMATION1, chloroplast precursor, putative, expressed
Cre06.g269050	120.579	0.0698372	0.245038	0.752015	0.867586	AT3G18890	NAD(P)-binding Rossmann-fold superfamily protein	Cre06.g269050	possible chloroplast protein translocon component Tic62	LOC_Os10g01044	isoflavone reductase, putative, expressed
Cre17.g746997	81.6024	0.0687197	0.282883	0.779516	0.880079			Cre17.g746997	Dual function alcohol/acetaldehyde dehydrogenase
Cre12.g525200	108.571	0.0685453	0.225149	0.740185	0.857405	AT1G56110	homolog of nucleolar protein NOP56	Cre12.g525200	Nucleolar protein, Component of C/D snoRNPs	LOC_Os03g22880	nucleolar protein 5A, putative, expressed
Cre13.g603900	106.125	0.0677616	0.227768	0.745313	0.861693	AT1G72550	tRNA synthetase beta subunit family protein	Cre13.g603900	Phenylalanyl-tRNA synthetase	LOC_Os05g48510	phenylalanyl-tRNA synthetase beta chain, putative, expressed
Cre07.g331900	109.955	0.064139	0.290022	0.797077	0.893818	AT3G60770	Ribosomal protein S13/S15	Cre07.g331900	Cytosolic 80S ribosomal protein S13	LOC_Os08g02400	40S ribosomal protein S13, putative, expressed
Cre17.g721300	116.353	0.0636396	0.240559	0.770248	0.879413			Cre17.g721300	Mitochondrial F1F0 ATP synthase associated protein 5
Cre09.g391900	100.166	0.0636206	0.332484	0.813122	0.903181	AT1G19730	Thioredoxin superfamily protein	Cre09.g391900	Thioredoxin h1, cytosolic	LOC_Os07g08840	thioredoxin, putative, expressed
Cre02.g111450	107.478	0.0617138	0.247239	0.781707	0.880079			Cre02.g111450	Rhodanese-like protein
Cre16.g651750	98.0089	0.0606862	0.314518	0.816693	0.904785	AT4G10320	tRNA synthetase class I (I, L, M and V) family protein	Cre16.g651750	isoleucyl-tRNA synthetase	LOC_Os06g43760	tRNA synthetase class I, putative, expressed
Cre09.g416150	107.589	0.06059	0.287602	0.807039	0.899391			Cre09.g416150	Mitochondrial F1F0 ATP synthase associated protein 7
Cre12.g541800	79.3472	0.0573999	0.379691	0.838065	0.912334	AT1G76140	Prolyl oligopeptidase family protein	Cre12.g541800	(1 of 2) 3.4.21.26 - Prolyl oligopeptidase / Prolyl endopeptidase	LOC_Os01g01830	OsPOP1 - Putative Prolyl Oligopeptidase homologue, expressed
Cre03.g180800	75.0306	0.056445	0.441439	0.836656	0.912334	AT1G70060	SIN3-like 4	Cre03.g180800	Histone deacetylase	LOC_Os05g01020	transcriptional repressor, putative, expressed
Cre04.g226450	119.854	0.0547737	0.403268	0.846464	0.916939	AT1G10580	Transducin/WD40 repeat-like superfamily protein	Cre04.g226450	Nuclear pre-mRNA splicing factor, component of the spliceosome	LOC_Os03g27970	WD domain, G-beta repeat domain containing protein, expressed
Cre06.g272850	143.266	0.0545917	0.212308	0.781973	0.880079	AT5G13510	Ribosomal protein L10 family protein	Cre06.g272850	Chloroplast ribosomal protein L1	LOC_Os03g17580	ribosomal protein L10, putative, expressed
Cre17.g741850	78.6147	0.0544222	0.27772	0.82249	0.905758	AT3G20890	RNA-binding (RRM/RBD/RNP motifs) family protein	Cre17.g741850	Heterogeneous nuclear ribonucleoprotein	LOC_Os11g03890	RNA recognition motif containing protein, putative, expressed
Cre06.g294650	98.1571	0.0532426	0.248871	0.812231	0.903181			Cre06.g294650	Alanine-glyoxylate transaminase
Cre11.g477950	99.4403	0.0512298	0.255565	0.822807	0.905758			Cre11.g477950	(1 of 4) PTHR16222//PTHR16222:SF17 - ADP-RIBOSYLGLYCOHYDROLASE // SUBFAMILY NOT NAMED
Cre10.g442700	122.325	0.0511073	0.238524	0.813782	0.903181	AT5G67630	P-loop containing nucleoside triphosphate hydrolases superfamily protein	Cre10.g442700	Nucleoside-triphosphatase, RuvB-like protein	LOC_Os06g08770	ruvB-like 2, putative, expressed
Cre17.g726750	84.9398	0.0485076	0.255252	0.828881	0.91059	AT4G39980	3-deoxy-D-arabino-heptulosonate 7-phosphate synthase 1	Cre17.g726750	3-deoxy-D-arabino-heptulosonate 7-phosphate synthetase	LOC_Os08g37790	phospho-2-dehydro-3-deoxyheptonate aldolase, chloroplast precursor, putative, expressed
Cre09.g386400	106.835	0.0485041	0.251085	0.830168	0.911078	AT5G06460	ubiquitin activating enzyme 2	Cre09.g386400	Flagellar Associated Protein 124	LOC_Os11g01510	ubiquitin-activating enzyme, putative, expressed
Cre05.g240850	93.0182	0.0477408	0.368192	0.864874	0.927509	AT2G29630	thiaminC	Cre05.g240850	Hydroxymethylpyrimidine phosphate synthase	LOC_Os03g47610	thiamine biosynthesis protein thiC, putative, expressed
Cre02.g108450	121.275	0.0468099	0.412536	0.86826	0.928752	AT2G42680	multiprotein bridging factor 1A	Cre02.g108450	Flagellar Associated Protein 280, transcriptional coactivator-like	LOC_Os08g27850	endothelial differentiation-related factor 1, putative, expressed
Cre03.g156900	108.688	0.0451756	0.295301	0.858391	0.922386			Cre03.g156900	Light-harvesting Chlorophyll a/b binding protein of LHCII
Cre11.g478100	123.111	0.0443153	0.25929	0.848232	0.916939			Cre11.g478100	(1 of 8) PF12680 - SnoaL-like domain (SnoaL_2)
Cre07.g336950	99.8053	0.0434951	0.231491	0.839282	0.912337			Cre07.g336950	Starch phosphorylase	LOC_Os01g63270	alpha-glucan phosphorylast isozyme, putative, expressed
Cre02.g089100	86.5703	0.0422691	0.427274	0.880081	0.932622	AT5G05010	clathrin adaptor complexes medium subunit family protein	Cre02.g089100	Delta subunit of COP-I complex	LOC_Os05g24601	coatomer subunit delta, putative, expressed
Cre03.g164600	133.854	0.0415118	0.254716	0.856022	0.921673			Cre03.g164600	P-type ATPase/cation transporter, plasma membrane
Cre02.g088200	70.2938	0.0399273	0.299781	0.875906	0.931858	AT5G60640	PDI-like 1-4	Cre02.g088200	Protein disulfide isomerase 1	LOC_Os02g01010	OsPDIL1-4 protein disulfide isomerase PDIL1-4, expressed
Cre12.g490000	95.8826	0.0389406	0.26471	0.868611	0.928752	AT2G40290	Eukaryotic translation initiation factor 2 subunit 1	Cre12.g490000	Eukaryotic translation initiation factor 2 subunit 1, eIF2-alpha subunit	LOC_Os03g18510	expressed protein
Cre11.g478700	80.8999	0.0384693	0.362072	0.890876	0.939548			Cre11.g478700	Peptidyl-prolyl cis-trans isomerase, FKBP-type
Cre12.g513150	135.952	0.0366766	0.211531	0.852485	0.91878	AT5G63550	DEK domain-containing chromatin associated protein	Cre12.g513150	mitochondrial intermembrane space protein involved in protein import.	LOC_Os03g40010	DEK C terminal domain containing protein, expressed
Cre17.g729150	90.0925	0.036612	0.255469	0.873211	0.931828			Cre17.g729150	(1 of 90) PF00076 - RNA recognition motif. (a.k.a. RRM, RBD, or RNP domain) (RRM_1)
Cre16.g652550	74.8732	0.0365441	0.306623	0.888081	0.937701	AT5G54600	Translation protein SH3-like family protein	Cre16.g652550	Chloroplast ribosomal protein L24	LOC_Os06g46930	ribosomal protein L24, putative, expressed
Cre04.g218150	122.816	0.0343449	0.216401	0.864536	0.927509	AT4G27800	thylakoid-associated phosphatase 38	Cre04.g218150	Phosphoprotein phosphatase 2C-related	LOC_Os01g37130	protein phosphatase 2C, putative, expressed
Cre11.g467778	88.8703	0.0335689	0.240589	0.878285	0.932622	AT3G53900	uracil phosphoribosyltransferase	Cre11.g467778	(1 of 1) K00761 - uracil phosphoribosyltransferase (upp, UPRT)	LOC_Os05g38170	phosphoribosyl transferase, putative, expressed
Cre16.g693202	88.9282	0.032781	0.351236	0.906344	0.9448	AT5G04590	sulfite reductase	Cre16.g693202	(1 of 1) K00392 - sulfite reductase (ferredoxin) (sir)	LOC_Os05g42350	ferredoxin--nitrite reductase, putative, expressed
Cre09.g409350	94.7335	0.0312447	0.240492	0.88702	0.937701	AT4G19210	RNAse l inhibitor protein 2	Cre09.g409350	Fe-S ABC transporter	LOC_Os11g34350	ATP-binding cassette sub-family E member 1, putative, expressed
Cre12.g500500	91.6604	0.031138	0.2436	0.888257	0.937701	AT1G20330	sterol methyltransferase 2	Cre12.g500500	Sterol-C24-methyltransferase	LOC_Os03g04340	C-methyltransferase, putative, expressed
Cre17.g734400	92.4916	0.0311215	0.400087	0.913552	0.949589	AT4G02570	cullin 1	Cre17.g734400	Ubiquitin ligase SCF complex subunit Cullin	LOC_Os01g27150	cullin, putative, expressed
Cre06.g290950	116.046	0.0295378	0.370724	0.917399	0.952016	AT2G37270	ribosomal protein 5B	Cre06.g290950	Cytosolic 80S ribosomal protein S5	LOC_Os01g01060	40S ribosomal protein S5, putative, expressed
Cre03.g199759	121.699	0.0284091	0.306975	0.913574	0.949589	AT3G09300	OSBP(oxysterol binding protein)-related protein 3B	Cre03.g199759	(1 of 1) PTHR10972:SF96 - OXYSTEROL-BINDING PROTEIN	LOC_Os03g16690	oxysterol-binding protein, putative, expressed
Cre12.g485800	102.602	0.0275425	0.223373	0.894038	0.940132	AT5G42270	FtsH extracellular protease family	Cre12.g485800	FtsH-like membrane ATPase/metalloprotease	LOC_Os06g51029	OsFtsH1 FtsH protease, homologue of AtFtsH1/5, expressed
Cre13.g581600	108.666	0.027538	0.259959	0.906128	0.9448			Cre13.g581600	Mitochondrial F1F0 ATP synthase associated protein 4
Cre10.g428200	89.6768	0.0272008	0.237887	0.900688	0.941629			Cre10.g428200	(1 of 1) PTHR24012:SF492 - HETEROGENEOUS NUCLEAR RIBONUCLEOPROTEIN A0
Cre06.g262700	131.786	0.0259285	0.206512	0.893685	0.940132	AT5G25450	Cytochrome bd ubiquinol oxidase, 14kDa subunit	Cre06.g262700	Ubiquinol:cytochrome c oxidoreductase 14 kDa subunit, mitochondrial	LOC_Os03g59220	cytochrome b-c1 complex subunit 7, putative, expressed
Cre05.g241650	88.4998	0.0250596	0.245857	0.911252	0.949002	AT4G14570	acylaminoacyl-peptidase-related	Cre05.g241650	(1 of 1) K01303 - acylaminoacyl-peptidase [EC:3.4.19.1] (APEH)	LOC_Os10g28020	OsPOP21 - Putative Prolyl Oligopeptidase homologue, expressed
Cre06.g273000	126.981	0.0241102	0.258342	0.917669	0.952016	AT1G31160	HISTIDINE TRIAD NUCLEOTIDE-BINDING 2	Cre06.g273000	Protein Kinase C Binding Protein	LOC_Os06g45660	histidine triad family protein, putative, expressed
Cre12.g555250	129.554	0.0237788	0.198545	0.898628	0.941296	AT3G12260	LYR family of Fe/S cluster biogenesis protein	Cre12.g555250	NADH:ubiquinone oxidoreductase B14 subunit	LOC_Os07g44650	LYR motif containing protein, putative, expressed
Cre07.g335400	138.883	0.0235042	0.499583	0.919869	0.953383			Cre07.g335400	(1 of 1) PTHR19211//PTHR19211:SF7 - ATP-BINDING TRANSPORT PROTEIN-RELATED // ABC TRANSPORTER-RELATED PROTEIN
Cre12.g507150	170.918	0.0218668	0.249225	0.923632	0.955451			Cre12.g507150
Cre02.g075700	107.907	0.0202575	0.228242	0.922674	0.955374	AT4G02230	Ribosomal protein L19e family protein	Cre02.g075700	Cytosolic 80S ribosomal protein L19	LOC_Os03g21940	60S ribosomal protein L19-3, putative, expressed
Cre01.g026450	93.7979	0.0168862	0.234944	0.938177	0.962827	AT3G49430	SER/ARG-rich protein 34A	Cre01.g026450	Serine/arginine-rich pre-mRNA splicing factor	LOC_Os05g30140	RNA recognition motif containing protein, expressed
Cre15.g638500	92.4161	0.0161544	0.286424	0.94932	0.968128	AT3G27240	Cytochrome C1 family	Cre15.g638500	Ubiquinol:cytochrome c oxidoreductase cytochrome c1	LOC_Os01g70960	cytochrome c1-1, heme protein, mitochondrial precursor, putative, expressed
Cre09.g409901	85.4355	0.0156836	0.229047	0.941405	0.964606
Cre16.g679500	102.02	0.0154694	0.250727	0.946777	0.967359	AT5G47890	NADH-ubiquinone oxidoreductase B8 subunit, putative	Cre16.g679500	NADH:ubiquinone oxidoreductase 11 kDa subunit	LOC_Os04g24520	ribosomal protein L51, putative, expressed
Cre10.g423300	94.7719	0.0141917	0.263716	0.952837	0.970798	AT5G36210	alpha/beta-Hydrolases superfamily protein	Cre10.g423300	(1 of 1) 3.4.22.40 - Bleomycin hydrolase / Aminopeptidase C (Lactococcus lactis)	LOC_Os06g11180	OsPOP12 - Putative Prolyl Oligopeptidase homologue, expressed
Cre09.g411100	130.07	0.0140535	0.213418	0.944505	0.966865	AT5G41520	RNA binding Plectin/S10 domain-containing protein	Cre09.g411100	Cytosolic 80S ribosomal protein S10	LOC_Os04g35090	40S ribosomal protein S10, putative, expressed
Cre09.g388750	120.814	0.0133984	0.325408	0.961678	0.977043	AT3G51460	Phosphoinositide phosphatase family protein	Cre09.g388750	Phosphoinositide phosphatase	LOC_Os03g18080	SacI homology domain containing protein, expressed
Cre06.g289550	106.175	0.0114071	0.248641	0.960646	0.976913	AT4G18100	Ribosomal protein L32e	Cre06.g289550	Cytosolic 80S ribosomal protein L32	LOC_Os09g32500	60S ribosomal protein L32, putative, expressed
Cre06.g275900	137.28	0.00886586	0.493287	0.974863	0.985995	AT1G06760	winged-helix DNA-binding transcription factor family protein	Cre06.g275900	Histone H1	LOC_Os07g08710	AT hook-containing DNA-binding protein, putative, expressed
Cre03.g144967	80.9471	0.00616797	0.254793	0.979781	0.986468	AT3G03060	P-loop containing nucleoside triphosphate hydrolases superfamily protein	Cre03.g144967	(1 of 1) K17681 - ATPase family AAA domain-containing protein 3A/B (ATAD3A_B)	LOC_Os02g46990	AAA-type ATPase family protein, putative, expressed
Cre12.g550400	41.1391	0.005681	0.487663	0.984984	0.988642	AT1G77370	Glutaredoxin family protein	Cre12.g550400	Glutaredoxin, CPYC type	LOC_Os04g42930	OsGrx_C2.2 - glutaredoxin subgroup I, expressed
Cre09.g387171	117.542	0.00563198	0.230788	0.980173	0.986468	AT1G63000	nucleotide-rhamnose synthase/epimerase-reductase	Cre09.g387171	nucleotide-rhamnose synthase/epimerase-reductase, dTDP-4-dehydrorhamnose reductase / dTDP-6-deoxy-L-mannose dehydrogenase	LOC_Os02g45540	synthase, putative, expressed
Cre07.g343700	138.26	0.00373798	0.280296	0.98965	0.992404	AT5G55070	Dihydrolipoamide succinyltransferase	Cre07.g343700	Dihydrolipoamide succinyltransferase, oxoglutarate dehydrogenase E2 component	LOC_Os04g32330	dihydrolipoyllysine-residue succinyltransferase component of 2-oxoglutarate dehydrogenase complex, mitochondrial precursor, putative, expressed
Cre11.g476550	100.626	0.00286612	0.300183	0.993194	0.995035			Cre11.g476550	Alcohol dehydrogenase
Cre12.g535950	108.387	0.00145524	0.264229	0.996759	0.997682	AT5G37510	NADH-ubiquinone dehydrogenase, mitochondrial, putative	Cre12.g535950	NADH:ubiquinone oxidoreductase 76 kDa subunit	LOC_Os03g50540	2Fe-2S iron-sulfur cluster binding domain containing protein, expressed
Cre10.g433000	102.101	0.00134653	0.439271	0.999913	0.999913	AT3G48110	glycine-tRNA ligases	Cre10.g433000	Glycyl-tRNA synthetase	LOC_Os06g01400	glycyl-tRNA synthetase 2, chloroplast/mitochondrial precursor, putative, expressed
Cre12.g514500	125.211	-0.0049751	0.261528	0.980993	0.986468	AT3G48930	Nucleic acid-binding, OB-fold-like protein	Cre12.g514500	Cytosolic 80S ribosomal protein S11	LOC_Os04g42380	ribosomal protein S17, putative, expressed
Cre11.g467573	97.6051	-0.00511357	0.349195	0.982381	0.986946	AT1G61520	photosystem I light harvesting complex gene 3	Cre11.g467573	light-harvesting chlorophyll-a/b protein of photosystem I (Type III)	LOC_Os02g10390	chlorophyll A-B binding protein, putative, expressed
Cre09.g397697	107.343	-0.00524761	0.26374	0.980174	0.986468	AT3G09630	Ribosomal protein L4/L1 family	Cre09.g397697	Ribosomal protein L4	LOC_Os07g08330	ribosomal protein L4, putative, expressed
Cre11.g467535	112.533	-0.0057583	0.273092	0.978731	0.986468			Cre11.g467535	Mitochondrial substrate carrier protein
Cre10.g439150	102.209	-0.00611086	0.229824	0.975962	0.985995	AT3G05530	regulatory particle triple-A ATPase 5A	Cre10.g439150	26S proteasome regulatory subunit	LOC_Os06g07630	26S protease regulatory subunit 6A, putative, expressed
Cre06.g273300	80.836	-0.00633598	0.235124	0.974827	0.985995	AT5G26830	Threonyl-tRNA synthetase	Cre06.g273300	Threonyl-tRNA synthetase	LOC_Os08g19850	threonyl-tRNA synthetase, mitochondrial precursor, putative, expressed
Cre12.g500950	113.566	-0.00637781	0.222632	0.973608	0.985995	AT5G45390	CLP protease P4	Cre12.g500950	active subunit of the chloroplast ClpP complex	LOC_Os01g32350	OsClp2 - Putative Clp protease homologue, expressed
Cre01.g007850	134.999	-0.00735292	0.324996	0.975367	0.985995			Cre01.g007850	Predicted protein
Cre15.g639150	95.5106	-0.0103905	0.22975	0.958823	0.975977	AT1G65540	LETM1-like protein	Cre15.g639150	(1 of 1) K17800 - LETM1 and EF-hand domain-containing protein 1, mitochondrial (LETM1, MDM38)	LOC_Os02g39550	calcium-binding mitochondrial protein anon-60Da, putative, expressed
Cre01.g004900	77.1314	-0.0113878	0.407448	0.963822	0.978302			Cre01.g004900	Similar to Putatative Protease/Amidase
Cre17.g703700	75.4514	-0.0144129	0.255175	0.947717	0.967405	AT2G20420	ATP citrate lyase (ACL) family protein	Cre17.g703700	Succinate-CoA ligase beta chain	LOC_Os02g40830	succinyl-CoA ligase beta-chain, mitochondrial precursor, putative, expressed
Cre12.g498250	124.75	-0.0148498	0.258193	0.94639	0.967359	AT5G04800	Ribosomal S17 family protein	Cre12.g498250	Cytosolic 80S ribosomal protein S17	LOC_Os10g27190	40S ribosomal protein S17, putative, expressed
Cre06.g264300	170.126	-0.0151966	0.189078	0.93053	0.958003			Cre06.g264300	Chloroplast ribosomal protein S15
Cre02.g107300	82.2125	-0.0161363	0.239099	0.938778	0.962827	AT2G45440	dihydrodipicolinate synthase	Cre02.g107300	Dihydrodipicolinate synthase	LOC_Os04g18200	dihydrodipicolinate synthase, chloroplast precursor, putative, expressed
Cre02.g085900	122.629	-0.0172085	0.235721	0.933542	0.960112			Cre02.g085900	Inositol-phosphate phosphatase
Cre06.g284750	106.82	-0.0179033	0.229734	0.93025	0.958003	AT1G18070	Translation elongation factor EF1A/initiation factor IF2gamma family protein	Cre06.g284750	Translation elongation factor Tu family protein	LOC_Os04g20220	elongation factor Tu, putative, expressed
Cre01.g031100	104.35	-0.018638	0.239322	0.929715	0.958003	AT1G55480	protein containing PDZ domain, a K-box domain, and a TPR region	Cre01.g031100	conserved expressed protein, SHOOT1 homolog	LOC_Os07g07540	SHOOT1 protein, putative, expressed
Cre02.g119550	128.873	-0.0190044	0.246877	0.929255	0.958003			Cre02.g119550	NaCl-inducible protein
Cre03.g173350	80.2694	-0.021662	0.3623	0.934355	0.960112	AT2G17390	ankyrin repeat-containing 2B	Cre03.g173350	predicted protein	LOC_Os03g63480	ankyrin repeat domain containing protein, expressed
Cre01.g021600	133.332	-0.0229563	0.193762	0.898416	0.941296	AT3G06480	DEAD box RNA helicase family protein	Cre01.g021600	DEAD-box RNA helicase	LOC_Os11g46240	retrotransposon protein, putative, unclassified, expressed
Cre12.g529651	110.704	-0.0235323	0.372087	0.928986	0.958003	AT3G62870	Ribosomal protein L7Ae/L30e/S12e/Gadd45 family protein	Cre12.g529651	Cytosolic 80S ribosomal protein L7a	LOC_Os08g23710	ribosomal protein L7Ae, putative, expressed
Cre04.g217550	99.8836	-0.0270313	0.237232	0.898145	0.941296	AT3G56150	eukaryotic translation initiation factor 3C	Cre04.g217550	Eukaryotic translation initiation factor 3, subunit C	LOC_Os07g03230	eukaryotic translation initiation factor 3 subunit C, putative, expressed
Cre12.g493250	116.526	-0.0297467	0.209448	0.876688	0.931858			Cre12.g493250	Flagellar Associated Protein 358
Cre12.g507400	109.65	-0.0301471	0.289322	0.900688	0.941629	AT3G05970	long-chain acyl-CoA synthetase 6	Cre12.g507400	predicted protein	LOC_Os12g04990	acyl-CoA synthetase protein, putative, expressed
Cre12.g509050	106.213	-0.0325412	0.385776	0.903281	0.943427	AT3G55330	PsbP-like protein 1	Cre12.g509050	PsbP-like protein of thylakoid lumen	LOC_Os08g25900	PsbP, putative, expressed
Cre01.g066917	82.155	-0.033614	0.303226	0.892476	0.940132	AT2G05100	photosystem II light harvesting complex gene 2.1	Cre01.g066917	Light-harvesting Chlorophyll a/b binding protein of LHCII	LOC_Os03g39610	chlorophyll A-B binding protein, putative, expressed
Cre17.g707900	93.0081	-0.0346028	0.359402	0.896918	0.941296			Cre17.g707900
Cre03.g145967	76.1472	-0.0346781	0.24797	0.874199	0.931858	AT2G40660	Nucleic acid-binding, OB-fold-like protein	Cre03.g145967	(1 of 1) PTHR11586:SF1 - NUCLEIC ACID-BINDING, OB-FOLD-LIKE PROTEIN	LOC_Os01g60660	methionyl-tRNA synthetase, putative, expressed
Cre04.g214500	108.027	-0.0372221	0.216669	0.850254	0.918207	AT1G54340	isocitrate dehydrogenase	Cre04.g214500	Isocitrate dehydrogenase, NADP-dependent	LOC_Os05g49760	dehydrogenase, putative, expressed
Cre12.g523300	115.446	-0.0378887	0.216398	0.847182	0.916939	AT1G76400	Ribophorin I	Cre12.g523300	Glycosyltransferase	LOC_Os05g23600	dolichyl-diphosphooligosaccharide--protein glycosyltransferase 67 kDasubunit precursor, putative, expressed
Cre14.g630100	102.478	-0.03823	0.311705	0.879843	0.932622	AT3G49010	breast basic conserved 1	Cre14.g630100	Cytosolic 80S ribosomal protein L12	LOC_Os03g37970	ribosomal protein L13, putative, expressed
Cre16.g677500	114.984	-0.0390183	0.233286	0.851261	0.918377	AT4G39940	APS-kinase 2	Cre16.g677500	Adenosine 5'-phosphosulfate kinase	LOC_Os07g38560	adenylyl-sulfate kinase, putative, expressed
Cre12.g556250	89.2785	-0.0390781	0.22496	0.847827	0.916939			Cre12.g556250	Septin-like protein
Cre09.g402100	114.109	-0.0391732	0.205718	0.836157	0.912334
Cre10.g464200	86.116	-0.0397404	0.348744	0.880857	0.932622			Cre10.g464200
Cre03.g158750	126.85	-0.0418445	0.218245	0.832972	0.912302			Cre03.g158750	DEAD/DEAH box helicase
Cre01.g042800	121.36	-0.0420255	0.358336	0.875054	0.931858	AT5G18660	NAD(P)-binding Rossmann-fold superfamily protein	Cre01.g042800	3,8-divinyl protochlorophyllide a 8-vinyl reductase, chloroplast precursor	LOC_Os03g22780	DVR, putative, expressed
Cre11.g477300	95.9127	-0.0420554	0.231287	0.839755	0.912337	AT3G25800	protein phosphatase 2A subunit A2	Cre11.g477300	Flagellar Associated Protein 8	LOC_Os09g07510	HEAT repeat family protein, putative, expressed
Cre07.g341600	124.802	-0.0426548	0.202333	0.819484	0.905288	AT5G17710	Co-chaperone GrpE family protein	Cre07.g341600	GrpE nucleotide release factor	LOC_Os02g39870	co-chaperone GrpE protein, putative, expressed
Cre10.g441400	101.633	-0.0433246	0.227018	0.832817	0.912302	AT3G05060	NOP56-like pre RNA processing ribonucleoprotein	Cre10.g441400	Nucleolar protein, Component of C/D snoRNPs	LOC_Os03g22740	nucleolar protein NOP5-1, putative, expressed
Cre01.g019250	96.6447	-0.0435767	0.32579	0.866327	0.928146	AT5G28840	GDP-D-mannose 3',5'-epimerase	Cre01.g019250	GDP-D-mannose 3',5'-epimerase	LOC_Os11g37890	NAD dependent epimerase/dehydratase family protein, putative, expressed
Cre11.g481500	71.906	-0.0437865	0.367786	0.870866	0.930243	AT4G26900	HIS HF	Cre11.g481500	Imidazole glycerol phosphate synthase	LOC_Os03g15120	imidazole glycerol phosphate synthase hisHF, chloroplast precursor, putative, expressed
Cre07.g353550	131.204	-0.0440622	0.295852	0.858004	0.922386	AT5G11900	Translation initiation factor SUI1 family protein	Cre07.g353550	Translation initiation factor SUI1 family protein	LOC_Os01g09890	translation initiation factor SUI1, putative, expressed
Cre09.g394450	91.8836	-0.0459743	0.254957	0.836723	0.912334	AT5G58590	RAN binding protein 1	Cre09.g394450	Ran-binding protein 1	LOC_Os05g28290	ranBP1 domain containing protein, expressed
Cre01.g054150	77.1473	-0.0461365	0.237049	0.828017	0.910566	AT2G41680	NADPH-dependent thioredoxin reductase C	Cre01.g054150	NADPH-dependent thioredoxin reductase	LOC_Os07g46410	bifunctional thioredoxin reductase/thioredoxin, putative, expressed
Cre12.g543350	88.2926	-0.047142	0.231375	0.821059	0.905678	AT5G43940	GroES-like zinc-binding dehydrogenase family protein	Cre12.g543350	Formaldehyde dehydrogenase	LOC_Os02g57040	dehydrogenase, putative, expressed
Cre02.g108850	126.165	-0.0475574	0.231352	0.819868	0.905288	AT3G54210	Ribosomal protein L17 family protein	Cre02.g108850	Chloroplast ribosomal protein L17	LOC_Os03g60100	50S ribosomal protein L17, putative, expressed
Cre10.g434450	123.212	-0.0499767	0.245105	0.818533	0.905288	AT2G20360	NAD(P)-binding Rossmann-fold superfamily protein	Cre10.g434450	NADH:ubiquinone oxidoreductase 39 kDa subunit	LOC_Os02g57180	NADH dehydrogenase 1 alpha subcomplex subunit 9,mitochondrial precursor, putative, expressed
Cre06.g279400	135.495	-0.0504057	0.225624	0.799823	0.894114	AT3G45010	serine carboxypeptidase-like 48	Cre06.g279400	Serine carboxypeptidase	LOC_Os02g02320	OsSCP6 - Putative Serine Carboxypeptidase homologue, expressed
Cre10.g435800	86.8936	-0.0509027	0.447485	0.843238	0.915201	AT1G09340	chloroplast RNA binding	Cre10.g435800	Chloroplast stem-loop-binding protein 41b	LOC_Os12g23180	3-beta hydroxysteroid dehydrogenase/isomerase family protein, putative, expressed
Cre17.g734500	93.4425	-0.0538141	0.336982	0.837698	0.912334	AT4G11150	vacuolar ATP synthase subunit E1	Cre17.g734500	Vacuolar ATP synthase subunit E	LOC_Os01g46980	vacuolar ATP synthase subunit E, putative, expressed
Cre17.g696250	114.539	-0.0547407	0.243747	0.800961	0.894461	AT3G60240	eukaryotic translation initiation factor 4G	Cre17.g696250	(1 of 2) K03260 - translation initiation factor 4G (EIF4G)	LOC_Os07g36940	eukaryotic translation initiation factor 4G, putative, expressed
Cre07.g357850	138.381	-0.0558664	0.222471	0.782383	0.880079	AT5G27770	Ribosomal L22e protein family	Cre07.g357850	Cytosolic 80S ribosomal protein L22	LOC_Os07g47710	60S ribosomal protein L22-2, putative, expressed
Cre15.g637761	112.685	-0.0561372	0.205529	0.767301	0.877727			Cre15.g637761	(1 of 1) K05677 - ATP-binding cassette, subfamily D (ALD), member 3 (ABCD3, PMP70)
Cre11.g467668	101.056	-0.0563192	0.266056	0.806026	0.899188
Cre12.g515850	77.9549	-0.0565009	0.368956	0.83473	0.912334	AT1G07370	proliferating cellular nuclear antigen 1	Cre12.g515850	Proliferating cell nuclear antigen homolog	LOC_Os02g56130	PCNA - Putative DNA replicative polymerase clamp, expressed
Cre17.g727950	87.4371	-0.0565554	0.270222	0.808748	0.900368	AT1G04810	26S proteasome regulatory complex, non-ATPase subcomplex, Rpn2/Psmd1 subunit	Cre17.g727950	26S proteasome regulatory subunit	LOC_Os08g12820	proteasome/cyclosome repeat containing protein, expressed
Cre12.g484700	96.7233	-0.059564	0.272438	0.799346	0.894114	AT5G08060		Cre12.g484700
Cre01.g039300	107.41	-0.0598002	0.21211	0.758815	0.870785	AT1G49760	poly(A) binding protein 8	Cre01.g039300	Polyadenylate-binding protein RB47	LOC_Os09g02700	polyadenylate-binding protein, putative, expressed
Cre13.g568650	98.3662	-0.0612368	0.264564	0.773997	0.880079	AT4G34670	Ribosomal protein S3Ae	Cre13.g568650	Cytosolic 80S ribosomal protein S3a	LOC_Os12g21798	40S ribosomal protein S3a, putative, expressed
Cre03.g156750	114.301	-0.061886	0.237331	0.771683	0.879946	AT1G24510	TCP-1/cpn60 chaperonin family protein	Cre03.g156750	T-complex protein 1, epsilon subunit	LOC_Os06g36700	T-complex protein, putative, expressed
Cre01.g051500	81.9676	-0.0624247	0.419119	0.816901	0.904785			Cre01.g051500
Cre01.g050100	82.9107	-0.062439	0.27323	0.791114	0.888976	AT3G14390	Pyridoxal-dependent decarboxylase family protein	Cre01.g050100	Diaminopimelate decarboxylase	LOC_Os02g24354	pyridoxal-dependent decarboxylase protein, putative, expressed
Cre03.g189400	82.885	-0.0633514	0.246505	0.772546	0.880003	AT5G27470	seryl-tRNA synthetase / serine--tRNA ligase	Cre03.g189400	Seryl-tRNA(Sec) synthetase	LOC_Os03g10190	seryl-tRNA synthetase, putative, expressed
Cre16.g660150	107.292	-0.0642879	0.258425	0.776774	0.880079
Cre10.g460050	71.4282	-0.0673141	0.248874	0.760516	0.871811	AT3G14110	Tetratricopeptide repeat (TPR)-like superfamily protein	Cre10.g460050	FLU protein, chloroplast precursor	LOC_Os01g32730	tetratricopeptide repeat containing protein, putative, expressed
Cre09.g401886	110.952	-0.0685465	0.325464	0.792359	0.88945	AT4G35000	ascorbate peroxidase 3	Cre09.g401886	(1 of 1) 1.11.1.5 - Cytochrome-c peroxidase	LOC_Os04g14680	OsAPx3 - Peroxisomal Ascorbate Peroxidase encoding gene 5,8, expressed
Cre09.g396650	110.63	-0.0685948	0.288103	0.778421	0.880079			Cre09.g396650	Phosphate acetyltransferase
Cre17.g719900	118.938	-0.0694869	0.254805	0.756907	0.869518	AT5G26570	catalytics;carbohydrate kinases;phosphoglucan, water dikinases	Cre17.g719900	phosphoglucan water dikinase	LOC_Os12g20150	phosphoglucan, water dikinase, chloroplast precursor, putative, expressed
Cre01.g004300	58.1333	-0.0700148	0.384812	0.79801	0.893937	AT3G47340	glutamine-dependent asparagine synthase 1	Cre01.g004300	Asparagine synthase	LOC_Os06g15420	asparagine synthetase, putative, expressed
Cre10.g422600	77.6367	-0.0739296	0.336851	0.780061	0.880079	AT5G08530	51 kDa subunit of complex I	Cre10.g422600	NADH:ubiquinone oxidoreductase 51 kDa subunit	LOC_Os07g45090	NADH-ubiquinone oxidoreductase 51 kDa subunit, mitochondrial precursor, putative, expressed
Cre06.g309100	108.463	-0.0741316	0.218653	0.710627	0.829577	AT3G23990	heat shock protein 60	Cre06.g309100	Chaperonin 60C	LOC_Os10g32550	T-complex protein, putative, expressed
Cre02.g087700	58.2654	-0.0746279	0.341622	0.779315	0.880079	AT4G08390	stromal ascorbate peroxidase	Cre02.g087700	ascorbate peroxidase	LOC_Os04g35520	OsAPx7 - Stromal Ascorbate Peroxidase encoding gene 5,8, expressed
Cre01.g055408	93.517	-0.0752462	0.357315	0.780599	0.880079	AT5G36880	acetyl-CoA synthetase	Cre01.g055408	(1 of 3) K01895 - acetyl-CoA synthetase (ACSS, acs)	LOC_Os04g33190	AMP-binding enzyme, putative, expressed
Cre06.g250250	96.7261	-0.0758699	0.393561	0.781685	0.880079	AT1G12840	vacuolar ATP synthase subunit C (VATC) / V-ATPase C subunit / vacuolar proton pump C subunit (DET3)	Cre06.g250250	Vacuolar ATP synthase subunit C	LOC_Os05g51530	vacuolar ATP synthase subunit C, putative, expressed
Cre14.g619550	73.6021	-0.0769307	0.368823	0.777058	0.880079	AT2G27020	20S proteasome alpha subunit G1	Cre14.g619550	20S proteasome alpha subunit G	LOC_Os05g41180	peptidase, T1 family, putative, expressed
Cre17.g729800	100.361	-0.0773386	0.251364	0.727633	0.845776	AT2G28800	63 kDa inner membrane family protein	Cre17.g729800	ALBINO3-like translocon protein	LOC_Os01g05800	inner membrane protein, putative, expressed
Cre05.g233900	121.943	-0.0778335	0.22833	0.706726	0.827705	AT4G09010	ascorbate peroxidase 4	Cre05.g233900	Ascorbate peroxidase	LOC_Os04g51300	peroxidase precursor, putative, expressed
Cre17.g722750	128.782	-0.0792406	0.241859	0.714276	0.832937			Cre17.g722750
Cre07.g349200	96.6521	-0.0799832	0.39621	0.770402	0.879413			Cre07.g349200
Cre03.g178250	124.014	-0.0805898	0.231228	0.700194	0.823623	AT3G03070	NADH-ubiquinone oxidoreductase-related	Cre03.g178250	NADH:ubiquinone oxidoreductase 16.3 kDa subunit	LOC_Os08g06430	mitochondrial NADH-ubiquinone oxidoreductase, putative, expressed
Cre16.g691850	116.369	-0.0814131	0.265899	0.725359	0.84404			Cre16.g691850	Mitochondrial cytochrome c oxidase subunit
Cre12.g521350	102.315	-0.0815015	0.407127	0.765643	0.876758	AT2G17980	Sec1/munc18-like (SM) proteins superfamily	Cre12.g521350	SM/Sec1-family protein, SLY1 homolog	LOC_Os03g42320	Sec1 family transport protein, putative, expressed
Cre13.g587050	111.48	-0.0836324	0.247474	0.70397	0.825371	AT3G26618	eukaryotic release factor 1-3	Cre13.g587050	Eukaryotic release factor	LOC_Os03g49580	eukaryotic peptide chain release factor subunit 1-1, putative, expressed
Cre02.g082250	99.281	-0.0844569	0.23248	0.687399	0.814418	AT2G17265	homoserine kinase	Cre02.g082250	Homoserine kinase	LOC_Os02g58510	GHMP kinases ATP-binding protein, putative, expressed
Cre09.g408200	83.3782	-0.0847671	0.351595	0.752903	0.867685	AT4G31580	serine/arginine-rich 22	Cre09.g408200	Serine/arginine-rich pre-mRNA splicing factor	LOC_Os02g39720	splicing factor, arginine/serine-rich 7, putative, expressed
Cre07.g357350	111.103	-0.0849319	0.207264	0.657853	0.791842	AT4G01900	GLNB1 homolog	Cre07.g357350	Nitrogen regulatory protein PII	LOC_Os05g04220	nitrogen regulatory protein P-II, putative, expressed
Cre08.g367400	173.553	-0.0877347	0.263885	0.703345	0.825371			Cre08.g367500	Stress-related chlorophyll a/b binding protein 2
Cre17.g721500	108.486	-0.0909465	0.208797	0.636595	0.775828	AT1G32900	UDP-Glycosyltransferase superfamily protein	Cre17.g721500	Granule-bound starch synthase I	LOC_Os06g04200	starch synthase, putative, expressed
Cre07.g356350	89.5883	-0.0931644	0.237834	0.662467	0.793053	AT4G15560	Deoxyxylulose-5-phosphate synthase	Cre07.g356350	1-deoxy-D-xylulose 5-phosphate synthase, chloroplast precursor	LOC_Os05g33840	transketolase, putative, expressed
Cre17.g730250	119.653	-0.0940125	0.206543	0.622301	0.766182	AT3G04780	Protein of unknown function (DUF1000)	Cre17.g730250	Proteasome-interacting thioredoxin	LOC_Os03g58130	thioredoxin, putative, expressed
Cre06.g290150	117.533	-0.0942062	0.232589	0.653758	0.789623	AT1G69210	Uncharacterised protein family UPF0090	Cre06.g290150	Conserved in the Green Lineage	LOC_Os04g35760	expressed protein
Cre10.g456200	132.76	-0.0959745	0.245093	0.660616	0.791842	AT3G04920	Ribosomal protein S24e family protein	Cre10.g456200	Cytosolic 80S ribosomal protein S24	LOC_Os02g13530	40S ribosomal protein S24, putative, expressed
Cre10.g452450	104.459	-0.0995315	0.248384	0.652156	0.788569	AT1G06950	translocon at the inner envelope membrane of chloroplasts 110	Cre10.g452450	110 kDa translocon at the inner membrane of chloroplasts	LOC_Os10g35010	ATTIC110/TIC110, putative, expressed
Cre12.g537100	101.242	-0.100418	0.432498	0.710291	0.829577	AT1G14610	valyl-tRNA synthetase / valine--tRNA ligase (VALRS)	Cre12.g537100	Valyl-tRNA synthetase	LOC_Os03g48850	valyl-tRNA synthetase, putative, expressed
Cre16.g673650	114.884	-0.10266	0.21363	0.600979	0.747593	AT4G10340	light harvesting complex of photosystem II 5	Cre16.g673650	Light-harvesting minor chlorophyll a/b binding protein of photosystem II	LOC_Os11g13890	chlorophyll A-B binding protein, putative, expressed
Cre08.g362450	98.295	-0.102692	0.222917	0.613314	0.757938	AT1G76130	alpha-amylase-like 2	Cre08.g362450	Alpha-amylase	LOC_Os01g51754	alpha-amylase precursor, putative, expressed
Cre09.g386750	83.6139	-0.102958	0.242516	0.635089	0.77531	AT5G56010	heat shock protein 81-3	Cre09.g386750	Heat shock protein 90A	LOC_Os08g39140	heat shock protein, putative, expressed
Cre11.g478156	101.932	-0.103046	0.312448	0.687893	0.814418	AT4G23460	Adaptin family protein	Cre11.g478156	Beta1-Adaptin	LOC_Os03g23950	adapitin protein, putative, expressed
Cre01.g047750	105.394	-0.110169	0.392242	0.690108	0.814418	AT2G34480	Ribosomal protein L18ae/LX family protein	Cre01.g047750	Cytosolic 80S ribosomal protein L18a	LOC_Os05g49030	60S ribosomal protein L18a, putative, expressed
Cre15.g635850	128.403	-0.113311	0.201633	0.545127	0.696551	AT2G33040	gamma subunit of Mt ATP synthase	Cre15.g635850	Mitochondrial F1F0 ATP synthase, gamma subunit	LOC_Os10g17280	ATP synthase gamma chain, putative, expressed
Cre08.g364800	76.3237	-0.114032	0.365704	0.677114	0.806124	AT1G74260	purine biosynthesis 4	Cre08.g364800	(1 of 1) 6.3.5.3 - Phosphoribosylformylglycinamidine synthase / Phosphoribosylformylglycinamidine synthetase	LOC_Os01g66500	phosphoribosylformylglycinamidine synthase, putative, expressed
Cre03.g189950	97.8184	-0.114454	0.227508	0.579549	0.725131	AT1G62740	stress-inducible protein, putative	Cre03.g189950	HSP70-HSP90 organizing protein	LOC_Os02g43020	heat shock protein STI, putative, expressed
Cre02.g079800	109.233	-0.114914	0.290164	0.640105	0.778351			Cre02.g079800	Mitochondrial F1F0 ATP synthase associated protein 6
Cre09.g387726	111.481	-0.115071	0.238161	0.590893	0.735894	AT5G11520	aspartate aminotransferase 3	Cre09.g387726	Aspartate aminotransferase	LOC_Os01g55540	aminotransferase, classes I and II, domain containing protein, expressed
Cre12.g511900	108.717	-0.11657	0.214738	0.554356	0.700888	AT5G61410	D-ribulose-5-phosphate-3-epimerase	Cre12.g511900	Ribulose phosphate-3-epimerase, chloroplast precursor	LOC_Os03g07300	ribulose-phosphate 3-epimerase, chloroplast precursor, putative, expressed
Cre16.g651923	122.994	-0.117109	0.335045	0.659003	0.791842	AT1G06820	carotenoid isomerase	Cre16.g651923	(1 of 1) PTHR10668//PTHR10668:SF5 - PHYTOENE DEHYDROGENASE // BIOGENESIS OF LYSOSOME-RELATED ORGANELLES COMPLEX 1 SUBUNIT 2	LOC_Os11g36440	amine oxidase, flavin-containing, domain containing protein, expressed
Cre03.g198950	108.877	-0.118209	0.223765	0.562018	0.70826	AT1G77090	Mog1/PsbP/DUF1795-like photosystem II reaction center PsbP family protein	Cre03.g198950	Conserved in the Green Lineage	LOC_Os12g08830	thylakoid lumenal 29.8 kDa protein, putative, expressed
Cre03.g181300	74.137	-0.121278	0.415754	0.660723	0.791842	AT1G48860	RNA 3'-terminal phosphate cyclase/enolpyruvate transferase, alpha/beta	Cre03.g181300	5-enolpyruvylshikimate-3-phosphate (EPSP) synthase (EC 2.5.1.19)	LOC_Os06g04280	3-phosphoshikimate 1-carboxyvinyltransferase, chloroplast precursor, putative, expressed
Cre05.g245900	70.515	-0.122854	0.287461	0.615405	0.759421	AT3G49680	branched-chain aminotransferase 3	Cre05.g245900	Branched-chain amino acid aminotransferase	LOC_Os03g01600	aminotransferase domain containing protein, putative, expressed
Cre09.g415550	110.185	-0.124097	0.230637	0.552336	0.700066			Cre09.g415550	Mitochondrial F1F0 ATP synthase associated protein 2
Cre07.g328900	92.295	-0.124223	0.254516	0.580239	0.725131			Cre07.g328900	Calcium/calmodulin-dependent protein kinase
Cre11.g467569	129.736	-0.127531	0.269092	0.585982	0.730619	AT4G09650	ATP synthase delta-subunit gene	Cre11.g467569	Chloroplast ATP synthase delta chain	LOC_Os02g51470	ATP synthase F1, delta subunit family protein, putative, expressed
Cre12.g493950	147.105	-0.128352	0.231945	0.540426	0.692181	AT5G14320	Ribosomal protein S13/S18 family	Cre12.g493950	Chloroplast ribosomal protein S13	LOC_Os03g49710	ribosomal protein S13p/S18e, putative, expressed
Cre06.g257950	62.6141	-0.128487	0.307589	0.613502	0.757938	AT2G30970	aspartate aminotransferase 1	Cre06.g257950	aspartate aminotransferase	LOC_Os02g14110	aminotransferase, classes I and II, domain containing protein, expressed
Cre16.g672750	97.2789	-0.13149	0.27431	0.579372	0.725131	AT5G04430	binding to TOMV RNA 1L (long form)	Cre16.g672750	(1 of 2) K14944 - RNA-binding protein Nova (NOVA)	LOC_Os02g57640	KH domain containing protein, putative, expressed
Cre12.g558100	89.6505	-0.131976	0.258638	0.562153	0.70826	AT1G04870	protein arginine methyltransferase 10	Cre12.g558100	Protein-/Histone-arginine N-methyltransferase	LOC_Os06g05090	methyltransferase domain containing protein, expressed
Cre10.g443250	111.901	-0.133767	0.276692	0.574955	0.723546	AT5G26360	TCP-1/cpn60 chaperonin family protein	Cre10.g443250	T-complex protein 1, gamma subunit	LOC_Os06g34690	T-complex protein, putative, expressed
Cre02.g142800	118.521	-0.136348	0.227437	0.509176	0.669735	AT3G06730	Thioredoxin z	Cre02.g142800	thioredoxin-related protein	LOC_Os08g29110	thioredoxin, putative, expressed
Cre01.g049500	157.195	-0.137037	0.190301	0.442033	0.608216			Cre01.g049500	Mitochondrial cytochrome c oxidase subunit II, protein IIb of split subunit
Cre09.g387800	130.499	-0.139139	0.1961	0.44652	0.612549	AT3G56090	ferritin 3	Cre09.g387800	Pre-apoferritin	LOC_Os12g01530	ferritin-1, chloroplast precursor, putative, expressed
Cre12.g532100	106.049	-0.13999	0.247609	0.525744	0.683088			Cre12.g532100
Cre02.g098450	107.166	-0.14165	0.375629	0.608427	0.753985	AT1G04170	eukaryotic translation initiation factor 2 gamma subunit	Cre02.g098450	eIF2 gamma subunit	LOC_Os12g41400	eukaryotic translation initiation factor 2 subunit gamma, putative, expressed
Cre02.g117500	119.117	-0.14251	0.209008	0.459945	0.623058	AT1G47840	hexokinase 3	Cre02.g117500	Hexokinase	LOC_Os01g53930	hexokinase, putative, expressed
Cre14.g633750	110.04	-0.142837	0.243372	0.511862	0.670695	AT5G19820	ARM repeat superfamily protein	Cre14.g633750	Importin beta-3 homolog	LOC_Os07g38760	HEAT repeat family protein, putative, expressed
Cre11.g468450	113.465	-0.142873	0.278318	0.55056	0.700066	AT3G50360	centrin2	Cre11.g468450	20 kD Calcium-Binding Protein Centrin (caltractin)	LOC_Os10g25010	OsCML8 - Calmodulin-related calcium sensor protein, expressed
Cre04.g214150	58.5035	-0.144125	0.324577	0.58274	0.727415	AT5G54770	thiazole biosynthetic enzyme, chloroplast (ARA6) (THI1) (THI4)	Cre04.g214150	Thiazole biosynthetic enzyme	LOC_Os07g34570	FAD dependent oxidoreductase domain containing protein, expressed
Cre04.g216600	88.8067	-0.145492	0.229617	0.484608	0.647808	AT5G19990	regulatory particle triple-A ATPase 6A	Cre04.g216600	26S proteasome regulatory subunit	LOC_Os02g11050	26S protease regulatory subunit, putative, expressed
Cre12.g523850	96.5714	-0.145889	0.230577	0.484807	0.647808	AT3G02090	Insulinase (Peptidase family M16) protein	Cre12.g523850	Mitochondrial processing peptidase beta subunit and Complex III Core I subunit	LOC_Os03g11410	mitochondrial-processing peptidase subunit, mitochondrial precursor, putative, expressed
Cre06.g272900	100.151	-0.149538	0.253461	0.505168	0.66596			Cre06.g272900	Flavin-containing amine oxidase
Cre06.g304350	143.027	-0.150449	0.194565	0.407307	0.57256	AT1G22450	cytochrome C oxidase 6B	Cre06.g304350	Mitochondrial cytochrome c oxidase subunit	LOC_Os03g27290	cytochrome c oxidase subunit, putative, expressed
Cre16.g695100	139.416	-0.152039	0.216755	0.443935	0.609776	AT3G51840	acyl-CoA oxidase 4	Cre16.g695100	(1 of 1) PTHR10909//PTHR10909:SF331 - ELECTRON TRANSPORT OXIDOREDUCTASE // ACYL-COENZYME A OXIDASE 4, PEROXISOMAL	LOC_Os05g07090	acyl-coenzyme A dehydrogenase, mitochondrial precursor, putative, expressed
Cre01.g014350	120.605	-0.15225	0.242958	0.484001	0.647808	AT3G52960	Thioredoxin superfamily protein	Cre01.g014350	Peroxiredoxin, type II	LOC_Os06g42000	peroxiredoxin, putative, expressed
Cre02.g113200	84.5572	-0.152889	0.265691	0.510006	0.669735	AT3G17820	glutamine synthetase 1.3	Cre02.g113200	Glutamine synthetase	LOC_Os02g50240	glutamine synthetase, catalytic domain containing protein, expressed
Cre02.g085450	64.2168	-0.154604	0.393525	0.580144	0.725131	AT1G03475	Coproporphyrinogen III oxidase	Cre02.g085450	Coproporphyrinogen III oxidase	LOC_Os04g52130	coproporphyrinogen III oxidase, chloroplast precursor, putative, expressed
Cre15.g635600	133.57	-0.154968	0.287376	0.526487	0.683233	AT5G13850	nascent polypeptide-associated complex subunit alpha-like protein 3	Cre15.g635600	Flagellar Asociated Protein 357	LOC_Os01g71230	nascent polypeptide-associated complex subunit alpha-like protein 3, putative, expressed
Cre06.g272050	86.5223	-0.15595	0.256775	0.491733	0.653026	AT1G09780	Phosphoglycerate mutase, 2,3-bisphosphoglycerate-independent	Cre06.g272050	Phosphoglycerate mutase, 2,3-bisphosphoglycerate-independent	LOC_Os03g21260	2,3-bisphosphoglycerate-independent phosphoglycerate mutase, putative, expressed
Cre12.g483850	138.668	-0.158041	0.267306	0.497309	0.657105			Cre12.g483850
Cre16.g676314	112.626	-0.158658	0.26094	0.488808	0.650741	AT1G10840	translation initiation factor 3 subunit H1	Cre16.g676314	Eukaryotic translation initiation factor 3, subunit H	LOC_Os04g30780	eukaryotic translation initiation factor 3 subunit H, putative, expressed
Cre01.g061077	78.0151	-0.160877	0.28662	0.51051	0.669735	AT5G04740	ACT domain-containing protein	Cre01.g061077	predicted protein	LOC_Os08g14440	uridylyltransferase-related, putative, expressed
Cre01.g051900	107.828	-0.163518	0.270074	0.486271	0.648162	AT5G13430	Ubiquinol-cytochrome C reductase iron-sulfur subunit	Cre01.g051900	Rieske iron-sulfur protein of mitochondrial ubiquinol-cytochrome c reductase	LOC_Os02g32120	cytochrome b-c1 complex subunit Rieske, mitochondrial precursor, putative, expressed
Cre12.g537581	93.4705	-0.163802	0.250829	0.461666	0.624607	AT2G35040	AICARFT/IMPCHase bienzyme family protein	Cre12.g537581	(1 of 1) 3.5.4.10 - IMP cyclohydrolase / Inosinicase	LOC_Os08g10570	bifunctional purine biosynthesis protein purH, putative, expressed
Cre07.g336200	139.092	-0.164057	0.191051	0.3587	0.528997	AT5G06600	ubiquitin-specific protease 12	Cre07.g336200	(1 of 1) K11838 - ubiquitin carboxyl-terminal hydrolase 7 (USP7, UBP15)	LOC_Os12g30540	ubiquitin carboxyl-terminal hydrolase, putative, expressed
Cre04.g226850	89.8862	-0.164969	0.284727	0.497843	0.657105	AT4G04460	Saposin-like aspartyl protease family protein	Cre04.g226850	Pepsin-type aspartyl protease	LOC_Os01g18630	aspartic proteinase oryzasin-1 precursor, putative, expressed
Cre17.g702650	175.309	-0.165162	0.217949	0.407933	0.572696			Cre17.g702650	High mobility group protein
Cre06.g265800	119.881	-0.165463	0.247639	0.453346	0.619338	AT2G33450	Ribosomal L28 family	Cre06.g265800	Chloroplast ribosomal protein L28, imported to chloroplast	LOC_Os05g01110	ribosomal protein L28 protein, putative, expressed
Cre11.g467755	137.848	-0.167378	0.325021	0.523817	0.682224	AT2G34460	NAD(P)-binding Rossmann-fold superfamily protein	Cre11.g467755	Extended short-chain dehydrogenase
Cre07.g344550	86.5516	-0.167452	0.253486	0.455641	0.620337			Cre07.g344550	(1 of 3) 1.1.1.95 - Phosphoglycerate dehydrogenase / Phosphoglyceric acid dehydrogenase
Cre03.g197500	111.002	-0.169043	0.36624	0.54015	0.692181			Cre03.g197500	Predicted protein
Cre02.g091050	97.2411	-0.171655	0.23077	0.411482	0.574693	AT1G69740	Aldolase superfamily protein	Cre02.g091050	Delta-aminolevulinic acid dehydratase	LOC_Os06g49110	delta-aminolevulinic acid dehydratase, chloroplast precursor, putative, expressed
Cre03.g145747	63.488	-0.172047	0.265251	0.458338	0.621661	AT1G48850	chorismate synthase, putative / 5-enolpyruvylshikimate-3-phosphate phospholyase, putative	Cre03.g145747	Chorismate synthase	LOC_Os03g14990	chorismate synthase 2, chloroplast precursor, putative, expressed
Cre06.g256250	119.567	-0.172063	0.344	0.523348	0.682224	AT4G02530	chloroplast thylakoid lumen protein	Cre06.g256250	Thylakoid lumenal protein	LOC_Os06g49160	thylakoid lumenal 16.5 kDa protein, chloroplast precursor, putative, expressed
Cre10.g432800	109.485	-0.172709	0.233786	0.413071	0.576167	AT1G72370	40s ribosomal protein SA	Cre10.g432800	Cytosolic 80S ribosomal protein Sa	LOC_Os07g42450	ribosomal protein S2, putative, expressed
Cre16.g695050	106.585	-0.177183	0.312095	0.491216	0.653026	AT3G06860	multifunctional protein 2	Cre16.g695050	3-hydroxyacyl-CoA dehydrogenase	LOC_Os01g24680	3-hydroxyacyl-CoA dehydrogenase, putative, expressed
Cre16.g675500	107.697	-0.178182	0.226235	0.38646	0.548966	AT5G45680	FK506-binding protein 13	Cre16.g675500	Peptidyl-prolyl cis-trans isomerase, FKBP-type	LOC_Os06g45340	peptidyl-prolyl cis-trans isomerase, FKBP-type, putative, expressed
Cre12.g537200	111.596	-0.17839	0.224254	0.382507	0.547669	AT5G65750	2-oxoglutarate dehydrogenase, E1 component	Cre12.g537200	2-oxoglutarate dehydrogenase, E1 subunit	LOC_Os07g49520	2-oxoglutarate dehydrogenase E1 component, mitochondrial precursor, putative, expressed
Cre12.g531550	107.48	-0.178846	0.214478	0.363937	0.533083	AT5G20920	eukaryotic translation initiation factor 2 beta subunit	Cre12.g531550	Eukaryotic translation initiation factor 2, beta subunit	LOC_Os03g21550	eukaryotic translation initiation factor 2 subunit beta, putative, expressed
Cre04.g227350	87.3263	-0.179184	0.381703	0.521389	0.680702	AT5G18230	transcription regulator NOT2/NOT3/NOT5 family protein	Cre04.g227350	Putative NOT-complex component
Cre07.g352350	152.519	-0.179331	0.255554	0.427745	0.594352			Cre07.g352350	FtsH-like ATPase
Cre16.g659950	134.091	-0.181286	0.390374	0.518175	0.678145			Cre16.g659950	Chloroplast Ribosomal Protein S5
Cre02.g098250	101.257	-0.181301	0.217511	0.362933	0.533083	AT3G03890	FMN binding	Cre02.g098250	Pyridoxamine 5'-phosphate oxidase-like protein
Cre12.g490500	88.8336	-0.181441	0.285763	0.457184	0.621655	AT5G58250	(1 of 1) PF10674 - Protein of unknown function (DUF2488) (Ycf54)	Cre12.g490500	Conserved in the Green Lineage	LOC_Os03g21370	expressed protein
Cre12.g486100	177.96	-0.182151	0.219914	0.36481	0.533484	AT1G02560	nuclear encoded CLP protease 5	Cre12.g486100	active subunit of the chloroplast ClpP complex	LOC_Os03g19510	OsClp4 - Putative Clp protease homologue, expressed
Cre09.g401900	91.5492	-0.182691	0.273696	0.441116	0.608216			Cre09.g401900
Cre06.g278211	112.966	-0.187332	0.211783	0.336629	0.504012			Cre06.g278211
Cre19.g750547	89.8626	-0.191098	0.250548	0.390404	0.553116			Cre19.g750547	thylakoid NADH dehydrogenase
Cre06.g288700	95.3486	-0.1918	0.251455	0.390165	0.553116
Cre09.g411200	105.091	-0.191993	0.23401	0.36297	0.533083	AT1G71500	Rieske (2Fe-2S) domain-containing protein	Cre09.g411200	Rieske [2Fe-2S] domain, putative, chloroplast location proposed	LOC_Os11g13850	rieske domain containing protein, expressed
Cre08.g378000	117.942	-0.192251	0.235748	0.365691	0.533484	AT1G26110	decapping 5	Cre08.g378000	(1 of 1) K18749 - protein LSM14 (LSM14, RAP55, SCD6)	LOC_Os06g30060	expressed protein
Cre16.g685550	88.2482	-0.192666	0.227818	0.351831	0.523149	AT3G59760	O-acetylserine (thiol) lyase isoform C	Cre16.g685550	O-acetylserine (Thiol)-lyase/cysteine synthase or Cysteine Synthase	LOC_Os03g53650	cysteine synthase, putative, expressed
Cre17.g701700	105.958	-0.19339	0.312511	0.453062	0.619338	AT2G43710	Plant stearoyl-acyl-carrier-protein desaturase family protein	Cre17.g701700	plastid acyl-ACP desaturase	LOC_Os01g69080	acyl-desaturase, chloroplast precursor, putative, expressed
Cre03.g185600	110.732	-0.19466	0.349989	0.474572	0.637282			Cre03.g185600	Dihydrolipoamide succinyltransferase
Cre09.g407700	78.0207	-0.195159	0.271834	0.408903	0.573312	AT1G47128	Granulin repeat cysteine protease family protein	Cre09.g407700	Cysteine endopeptidase	LOC_Os04g57440	oryzain beta chain precursor, putative, expressed
Cre14.g629550	136.101	-0.198266	0.229608	0.340815	0.508869	AT5G12410	THUMP domain-containing protein	Cre14.g629550	(1 of 1) K06963 - tRNA acetyltransferase TAN1 (TAN1, THUMPD1)	LOC_Os11g36060	THUMP domain-containing protein, putative, expressed
Cre11.g479500	107.646	-0.200042	0.241064	0.354825	0.526154	AT1G07320	ribosomal protein L4	Cre11.g479500	Chloroplast ribosomal protein L4	LOC_Os03g15870	ribosomal protein L4, putative, expressed
Cre07.g337650	113.002	-0.20025	0.219541	0.318148	0.48371	AT1G24180	Thiamin diphosphate-binding fold (THDP-binding) superfamily protein	Cre07.g337650	Mitochondrial pyruvate dehydrogenase complex, E1 component, alpha subunit	LOC_Os02g50620	dehydrogenase E1 component domain containing protein, expressed
Cre13.g589870	79.6832	-0.201883	0.251037	0.365269	0.533484			Cre13.g589870	(1 of 18) 3.1.4.17 - 3',5'-cyclic-nucleotide phosphodiesterase / Cyclic AMP phosphodiesterase
Cre09.g388726	129.313	-0.203921	0.229105	0.326442	0.492855			Cre09.g388726	(1 of 1) 3.1.3.32 - Polynucleotide 3'-phosphatase / 2'(3')-polynucleotidase
Cre18.g749447	101.246	-0.208847	0.235258	0.325017	0.492078	AT4G19710	aspartate kinase-homoserine dehydrogenase ii	Cre18.g749447	Bifunctional aspartate kinase/homoserine dehydrogenase	LOC_Os08g25390	bifunctional aspartokinase/homoserine dehydrogenase, chloroplast precursor, putative, expressed
Cre08.g378050	172.43	-0.210206	0.19792	0.253423	0.404927			Cre08.g378050	NADH:ubiquinone oxidoreductase 16 kDa subunit
Cre06.g278125	111.899	-0.212035	0.392618	0.453928	0.619338	AT5G65930	kinesin-like calmodulin-binding protein (ZWICHEL)	Cre06.g278125	(1 of 1) PF00225//PF00373//PF00784//PF09379 - Kinesin motor domain (Kinesin) // FERM central domain (FERM_M) // MyTH4 domain (MyTH4) // FERM N-terminal domain (FERM_N)	LOC_Os04g57140	kinesin motor domain containing protein, putative, expressed
Cre06.g271200	58.2928	-0.219874	0.287868	0.370455	0.537533			Cre06.g271200	Pyridine nucleotide-disulphide oxidoreductase
Cre01.g054500	110.711	-0.222201	0.249718	0.317118	0.482823			Cre01.g054500	(1 of 1) 1.6.1.2 - NAD(P)(+) transhydrogenase (Re/Si-specific) / Transhydrogenase
Cre03.g156050	92.6228	-0.223883	0.300353	0.374589	0.541351	AT3G63190	ribosome recycling factor, chloroplast precursor	Cre03.g156050	(1 of 2) K02838 - ribosome recycling factor (frr, MRRF, RRF)	LOC_Os07g38300	ribosome recycling factor, putative, expressed
Cre13.g605650	121.36	-0.224955	0.24485	0.303719	0.466364	AT1G74920	aldehyde dehydrogenase 10A8	Cre13.g605650	Aldehyde dehydrogenase	LOC_Os08g32870	aldehyde dehydrogenase, putative, expressed
Cre03.g143887	112.891	-0.225222	0.287697	0.358304	0.528997	AT4G26300	Arginyl-tRNA synthetase, class Ic	Cre03.g143887	Arginyl-tRNA Synthetase	LOC_Os05g07030	arginyl-tRNA synthetase, putative, expressed
Cre12.g498600	99.185	-0.226593	0.226952	0.271935	0.426353	AT1G07930	GTP binding Elongation factor Tu family protein	Cre12.g498600	Eukaryotic translation elongation factor 1 alpha	LOC_Os03g08050	elongation factor Tu, putative, expressed
Cre11.g467770	125.343	-0.22831	0.22427	0.26339	0.417484	AT3G12780	phosphoglycerate kinase 1	Cre11.g467770	Phosphoglycerate kinase, chloroplast precursor	LOC_Os05g41640	phosphoglycerate kinase protein, putative, expressed
Cre06.g278750	102.01	-0.230934	0.239027	0.282313	0.439109	AT3G54110	plant uncoupling mitochondrial protein 1	Cre06.g278750	mitochondrial uncoupling protein	LOC_Os11g48040	mitochondrial carrier protein, putative, expressed
Cre03.g177200	112.088	-0.231572	0.215392	0.241339	0.391135			Cre03.g177200	RNA-binding protein C3, CELF family, subunit of CHLAMY1	LOC_Os07g46820	CUG-BP- and ETR-3-like factor 5, putative, expressed
Cre06.g259900	138.874	-0.232175	0.21069	0.231676	0.381463	AT4G04640	ATPase, F1 complex, gamma subunit protein	Cre06.g259900	Chloroplast ATP synthase gamma chain	LOC_Os07g32880	ATP synthase gamma chain, putative, expressed
Cre06.g273600	127.227	-0.235972	0.430098	0.410239	0.573698	AT2G47110	ubiquitin 6	Cre06.g273600	Cytosolic 80S ribosomal protein S27a	LOC_Os01g22490	40S ribosomal protein S27a, putative, expressed
Cre07.g344400	84.4202	-0.236708	0.246983	0.282067	0.439109			Cre07.g344400	(1 of 3) 1.1.1.95 - Phosphoglycerate dehydrogenase / Phosphoglyceric acid dehydrogenase
Cre01.g005150	119.717	-0.237787	0.311132	0.355818	0.526904	AT2G13360	alanine:glyoxylate aminotransferase	Cre01.g005150	Serine glyoxylate aminotransferase	LOC_Os08g39300	aminotransferase, putative, expressed
Cre02.g143200	66.4893	-0.238155	0.35367	0.386376	0.548966	AT1G50200	Alanyl-tRNA synthetase	Cre02.g143200	Alanyl-tRNA-synthetase	LOC_Os10g10244	alanyl-tRNA synthetase, putative, expressed
Cre10.g423650	95.3285	-0.238202	0.289018	0.333234	0.501009	AT1G32990	plastid ribosomal protein l11	Cre10.g423650	Chloroplast ribosomal protein L11	LOC_Os03g03020	L11 domain containing ribosomal protein, putative, expressed
Cre09.g416350	85.6498	-0.241061	0.363305	0.385958	0.548966	AT2G19480	nucleosome assembly protein 1;2	Cre09.g416350	Nucleosome assembly protein	LOC_Os05g46230	NAP domain containing protein, putative, expressed
Cre02.g080650	92.573	-0.243177	0.273017	0.30475	0.467283	AT4G24190	Chaperone protein htpG family protein	Cre02.g080650	Heat shock protein 90B	LOC_Os06g50300	heat shock protein, putative, expressed
Cre02.g142206	95.4	-0.246132	0.241024	0.254941	0.406477			Cre02.g142206
Cre01.g044800	78.9232	-0.24887	0.25534	0.27053	0.425682			Cre01.g044800	Pyruvate-formate lyase
Cre08.g372100	87.8619	-0.251262	0.235128	0.236082	0.384924	AT5G02500	heat shock cognate protein 70-1	Cre08.g372100	Heat shock protein 70A	LOC_Os05g38530	DnaK family protein, putative, expressed
Cre02.g077100	106.034	-0.251962	0.233737	0.232623	0.381463	AT4G23100	glutamate-cysteine ligase	Cre02.g077100	Gamma-glutamylcysteine synthetase	LOC_Os05g03820	glutamate--cysteine ligase, chloroplast precursor, putative, expressed
Cre16.g673852	108.142	-0.252411	0.408244	0.38036	0.545612	AT1G53310	phosphoenolpyruvate carboxylase 1	Cre16.g673852	(1 of 2) K01595 - phosphoenolpyruvate carboxylase (ppc)	LOC_Os09g14670	phosphoenolpyruvate carboxylase, putative, expressed
Cre16.g662702	137.561	-0.253376	0.198757	0.170328	0.303836
Cre10.g444700	90.5546	-0.257145	0.288672	0.296085	0.45724	AT2G36390	starch branching enzyme 2.1	Cre10.g444700	Starch Branching Enzyme	LOC_Os02g32660	1,4-alpha-glucan-branching enzyme, chloroplast precursor, putative, expressed
Cre02.g090850	94.126	-0.257416	0.388432	0.366412	0.533815	AT5G15450	casein lytic proteinase B3	Cre02.g090850	ClpB chaperone, Hsp100 family	LOC_Os03g31300	chaperone protein clpB 1, putative, expressed
Cre09.g402500	114.431	-0.259081	0.216178	0.191191	0.327997	AT2G21410	vacuolar proton ATPase A2	Cre09.g402500	Vacuolar ATP synthase subunit A	LOC_Os10g10500	vacuolar ATP synthase 98 kDa subunit, putative, expressed
Cre12.g510650	104.704	-0.259273	0.219232	0.195963	0.333601	AT3G54050	high cyclic electron flow 1	Cre12.g510650	Fructose-1,6-bisphosphatase	LOC_Os03g16050	fructose-1,6-bisphosphatase, putative, expressed
Cre04.g214502	61.1143	-0.259326	0.479529	0.361163	0.531903	AT4G10960	UDP-D-glucose/UDP-D-galactose 4-epimerase 5	Cre04.g214502	UDP-D-glucose/UDP-D-galactose 4-epimerase 5	LOC_Os05g51670	NAD dependent epimerase/dehydratase family protein, putative, expressed
Cre17.g698000	145.399	-0.262187	0.236874	0.218795	0.36556	AT5G08690	ATP synthase alpha/beta family protein	Cre17.g698000	Mitochondrial F1F0 ATP synthase, beta subunit	LOC_Os05g47980	ATP synthase, putative, expressed
Cre02.g143307	112.604	-0.262483	0.224236	0.198527	0.336904	AT5G50920	CLPC homologue 1			LOC_Os04g32560	ATP-dependent Clp protease ATP-binding subunit clpA homolog CD4B,chloroplast precursor, putative, expressed
Cre05.g234637	137.54	-0.262731	0.334438	0.326936	0.492912	AT1G07770	ribosomal protein S15A	Cre05.g234637	(1 of 1) K02957 - small subunit ribosomal protein S15Ae (RP-S15Ae, RPS15A)	LOC_Os07g10720	40S ribosomal protein S15a, putative, expressed
Cre01.g055453	84.6104	-0.26658	0.290285	0.280434	0.438711	AT5G16290	VALINE-TOLERANT 1	Cre01.g055453	Acetolactate synthase, small subunit	LOC_Os11g14950	ACT domain containing protein, expressed
Cre16.g689871	126.482	-0.266766	0.221226	0.186529	0.321619	AT5G49030	tRNA synthetase class I (I, L, M and V) family protein	Cre16.g689871	(1 of 1) PTHR11946:SF82 - ISOLEUCINE--TRNA LIGASE, MITOCHONDRIAL	LOC_Os02g53770	tRNA synthetase class I, putative, expressed
Cre48.g761197	98.1848	-0.267829	0.260054	0.241954	0.391545	AT2G43030	Ribosomal protein L3 family protein	Cre48.g761197	(1 of 2) K02906 - large subunit ribosomal protein L3 (RP-L3, MRPL3, rplC)	LOC_Os02g04460	ribosomal protein L3, putative, expressed
Cre08.g376100	96.7029	-0.268131	0.293542	0.281307	0.439109			Cre08.g376100	Inositol-phosphate phosphatase
Cre05.g233800	98.0372	-0.273646	0.272169	0.247193	0.398235	AT1G29880	glycyl-tRNA synthetase / glycine--tRNA ligase	Cre05.g233800	Glycyl-tRNA synthetase	LOC_Os08g42560	tRNA synthetase class II core domain containing protein, expressed
Cre06.g250100	89.5703	-0.27424	0.242966	0.207002	0.348447	AT4G24280	chloroplast heat shock protein 70-1	Cre06.g250100	Heat shock protein 70B	LOC_Os05g23740	DnaK family protein, putative, expressed
Cre11.g467350	114.012	-0.278226	0.235634	0.190323	0.327089			Cre11.g467350	Acyl-CoA oxidase/dehydrogenase
Cre13.g581650	140.638	-0.279986	0.201683	0.13441	0.254016	AT3G27830	ribosomal protein L12-A	Cre13.g581650	Chloroplast ribosomal protein L7/L12	LOC_Os05g49320	ribosomal protein L7/L12 C-terminal domain containing protein, expressed
Cre09.g416750	98.5023	-0.279987	0.253102	0.212034	0.355362	AT5G20890	TCP-1/cpn60 chaperonin family protein	Cre09.g416750	T-complex protein 1, beta subunit	LOC_Os03g42220	T-complex protein, putative, expressed
Cre06.g293150	93.8769	-0.280855	0.231605	0.180182	0.314834			Cre06.g293150	Phosphoglycerate mutase
Cre01.g007700	101.826	-0.287111	0.242078	0.185703	0.321191	AT4G30920	Cytosol aminopeptidase family protein	Cre01.g007700	(1 of 1) 3.4.11.1//3.4.11.5 - Leucyl aminopeptidase / Peptidase S // Prolyl aminopeptidase / Proline iminopeptidase	LOC_Os02g55140	leucine aminopeptidase, chloroplast precursor, putative, expressed
Cre02.g143250	108.187	-0.290595	0.218877	0.146664	0.273824	AT3G09810	isocitrate dehydrogenase VI	Cre02.g143250	Isocitrate dehydrogenase, NAD-dependent	LOC_Os01g16900	dehydrogenase, putative, expressed
Cre10.g450400	108.51	-0.290918	0.301817	0.251153	0.403413	AT4G02580	NADH-ubiquinone oxidoreductase 24 kDa subunit, putative	Cre10.g450400	NADH:ubiquinone oxidoreductase 24 kDa subunit	LOC_Os05g43360	NADH dehydrogenase flavoprotein 2, mitochondrial precursor, putative, expressed
Cre03.g169400	102.223	-0.292342	0.258454	0.199573	0.338148	AT3G62830	NAD(P)-binding Rossmann-fold superfamily protein	Cre03.g169400	UDP-glucuronic acid decarboxylase for UDP-Xylose synthesis	LOC_Os01g21320	NAD dependent epimerase/dehydratase family domain containing protein, expressed
Cre11.g468750	115.003	-0.296734	0.225478	0.147484	0.274871	AT3G60810	(1 of 1) PF07386 - Protein of unknown function (DUF1499) (DUF1499)	Cre11.g468750	Conserved in the Plant Lineage and Diatoms	LOC_Os03g64140	expressed protein
Cre06.g273700	104.587	-0.296956	0.219033	0.13824	0.25944	AT5G23120	photosystem II stability/assembly factor, chloroplast (HCF136)	Cre06.g273700	Photosystem II stability/assembly factor HCF136
Cre09.g400650	135.35	-0.301746	0.337136	0.264355	0.418401	AT4G31700	ribosomal protein S6	Cre09.g400650	Cytosolic 80S ribosomal protein S6	LOC_Os03g27260	40S ribosomal protein S6, putative, expressed
Cre06.g261450	102.682	-0.30268	0.231183	0.147734	0.274871	AT3G51880	high mobility group B1	Cre06.g261450	High mobility group protein	LOC_Os02g44930	HMG1/2, putative, expressed
Cre09.g410700	130.586	-0.303145	0.221798	0.134139	0.254016	AT5G58330	lactate/malate dehydrogenase family protein	Cre09.g410700	NADP-Malate Dehydrogenase	LOC_Os08g44810	lactate/malate dehydrogenase, putative, expressed
Cre09.g389430	106.6	-0.3058	0.228082	0.139504	0.261359	AT4G39280	phenylalanyl-tRNA synthetase, putative / phenylalanine--tRNA ligase, putative	Cre09.g389430	(1 of 1) PTHR11538:SF40 - PHENYLALANINE--TRNA LIGASE ALPHA SUBUNIT	LOC_Os10g26130	phenylalanyl-tRNA synthetase, putative, expressed
Cre10.g459200	112.604	-0.305872	0.375626	0.282787	0.439213	AT2G18960	H(+)-ATPase 1	Cre10.g459200	P-type ATPase/cation transporter, plasma membrane	LOC_Os03g08560	plasma membrane ATPase, putative, expressed
Cre02.g116750	118.506	-0.307962	0.209505	0.110735	0.219642	AT2G07698	ATPase, F1 complex, alpha subunit protein	Cre02.g116750	Mitochondrial F1F0 ATP synthase, alpha subunit	LOC_Os09g08910	ATP synthase, putative, expressed
Cre05.g237400	109.283	-0.310121	0.241055	0.151487	0.277896	AT3G53580	diaminopimelate epimerase family protein	Cre05.g237400	Diaminopimelate epimerase	LOC_Os12g37960	diaminopimelate epimerase, chloroplast precursor, putative, expressed
Cre09.g388200	80.7062	-0.312521	0.317232	0.232208	0.381463	AT1G66580	senescence associated gene 24	Cre09.g388200	Cytosolic 80S ribosomal protein L10	LOC_Os11g11390	ribosomal protein, putative, expressed
Cre18.g749497	104.944	-0.313288	0.219069	0.117887	0.230444	AT1G09830	Glycinamide ribonucleotide (GAR) synthetase	Cre18.g749497	(1 of 1) K01945 - phosphoribosylamine--glycine ligase (purD)	LOC_Os08g09210	phosphoribosylamine--glycine ligase, putative, expressed
Cre16.g651550	102.986	-0.313295	0.24324	0.150203	0.277896			Cre16.g651550	Mitochondrial transcription termination factor
Cre12.g490350	100.338	-0.31642	0.247533	0.151673	0.277896	AT5G60600	4-hydroxy-3-methylbut-2-enyl diphosphate synthase	Cre12.g490350	1-hydroxy-2-methyl-2-(E)-butenyl 4-diphosphate synthase	LOC_Os02g39160	hydroxymethylbutenyl 4-diphosphate synthase, putative, expressed
Cre13.g565450	98.5798	-0.316963	0.247543	0.150958	0.277896	AT1G36280	L-Aspartase-like family protein	Cre13.g565450	Adenylosuccinate lyase	LOC_Os03g19930	adenylosuccinate lyase, putative, expressed
Cre11.g467689	148.497	-0.324951	0.20901	0.0918488	0.189121	AT4G03280	photosynthetic electron transfer C	Cre11.g467689	Chloroplast cytochrome b6f Rieske iron-sulfur center subunit	LOC_Os07g37030	cytochrome b6-f complex iron-sulfur subunit, chloroplast precursor, putative, expressed
Cre10.g440450	102.648	-0.325063	0.273918	0.171507	0.304934	AT4G28660	photosystem II reaction center PSB28 protein	Cre10.g440450	Photosystem II associated subunit 28	LOC_Os01g71190	photosystem II reaction center PSB28 protein, chloroplast precursor, putative, expressed
Cre03.g146187	101.837	-0.326637	0.230026	0.116961	0.229465	AT2G19940	oxidoreductases, acting on the aldehyde or oxo group of donors, NAD or NADP as acceptor;copper ion binding	Cre03.g146187	(1 of 1) 1.2.1.38 - N-acetyl-gamma-glutamyl-phosphate reductase / NAGSA dehydrogenase	LOC_Os03g42110	semialdehyde dehydrogenase, NAD binding domain containing protein, putative, expressed
Cre07.g318750	121.656	-0.331976	0.387524	0.250273	0.402596	AT3G55010	phosphoribosylformylglycinamidine cyclo-ligase, chloroplast / phosphoribosyl-aminoimidazole synthetase / AIR synthase (PUR5)	Cre07.g318750	Aminoimidazole Ribonucleotide synthetase	LOC_Os03g61600	phosphoribosylformylglycinamidine synthase, putative, expressed
Cre12.g520500	109.375	-0.334167	0.307839	0.193191	0.329978	AT3G09200	Ribosomal protein L10 family protein	Cre12.g520500	Acidic ribosomal protein P0, Ribosomal protein L10	LOC_Os08g03640	60S acidic ribosomal protein P0, putative, expressed
Cre02.g097250	147.493	-0.339515	0.192794	0.0591949	0.13387	AT5G62600	ARM repeat superfamily protein	Cre02.g097250	transportin-3 family protein	LOC_Os10g33770	importin-beta N-terminal domain containing protein, expressed
Cre03.g204601	107.129	-0.340776	0.313335	0.190038	0.327089	AT3G09820	adenosine kinase 1	Cre03.g204601	Carbohydrate/purine kinase and Flagellar Associated Protein	LOC_Os04g43750	kinase, pfkB family, putative, expressed
Cre02.g142146	119.676	-0.343624	0.300971	0.175383	0.310801	AT4G35250	NAD(P)-binding Rossmann-fold superfamily protein	Cre02.g142146	predicted protein	LOC_Os08g44000	uncharacterized protein ycf39, putative, expressed
Cre04.g213251	104.588	-0.345814	0.273801	0.145797	0.272676
Cre08.g382350	84.3646	-0.34739	0.240145	0.107228	0.213076			Cre08.g382350	UMAMIT (Usually Multiple Acids Move In and Out Transporters) type transporter	LOC_Os05g41480	domain of unknown function, DUF250 domain containing protein, expressed
Cre10.g423500	76.0391	-0.350462	0.416177	0.23725	0.385665	AT1G69720	heme oxygenase 3	Cre10.g423500	Heme oxygenase	LOC_Os06g40080	heme oxygenase 1, putative, expressed
Cre11.g467578	116.069	-0.353377	0.334714	0.191458	0.327997	AT2G19730	Ribosomal L28e protein family	Cre11.g467578	(1 of 1) K02903 - large subunit ribosomal protein L28e (RP-L28e, RPL28)	LOC_Os01g51020	60S ribosomal protein L28-1, putative, expressed
Cre06.g278213	108.673	-0.35944	0.228963	0.0833309	0.175254			Cre06.g278213	Light-harvesting protein of photosystem I
Cre11.g467767	113.079	-0.365113	0.339917	0.181153	0.315848	AT3G03100	NADH:ubiquinone oxidoreductase, 17.2kDa subunit	Cre11.g467767	NADH:ubiquinone oxidoreductase 18 kDa subunit	LOC_Os10g42840	NADH dehydrogenase 1 alpha subcomplex subunit 12, putative, expressed
Cre02.g101350	118.451	-0.365472	0.208591	0.057573	0.131024	AT5G22440	Ribosomal protein L1p/L10e family	Cre02.g101350	Cytosolic 80S ribosomal protein L10a	LOC_Os08g44450	L1P family of ribosomal proteins domain containing protein, expressed
Cre06.g298350	112.978	-0.366623	0.364388	0.194402	0.331465	AT5G36230	ARM repeat superfamily protein	Cre06.g298350	Flagellar Associated Protein 224	LOC_Os11g21990	expressed protein
Cre12.g494750	111.494	-0.371512	0.354021	0.183147	0.3183	AT3G15190	chloroplast 30S ribosomal protein S20, putative	Cre12.g494750	Chloroplast ribosomal protein S2	LOC_Os01g48690	ribosomal protein rpS20, putative, expressed
Cre12.g527550	124.05	-0.373216	0.21297	0.0565944	0.129069			Cre12.g527550
Cre06.g258733	88.6947	-0.373313	0.244452	0.0877863	0.181795	AT1G74040	2-isopropylmalate synthase 1	Cre06.g258733	Isopropylmalate synthase	LOC_Os12g04440	2-isopropylmalate synthase B, putative, expressed
Cre09.g389689	93.9704	-0.375044	0.283815	0.124514	0.240357	AT1G14810	semialdehyde dehydrogenase family protein	Cre09.g389689	Aspartate semialdehyde dehydrogenase	LOC_Os03g55280	semialdehyde dehydrogenase, NAD binding domain containing protein, putative, expressed
Cre12.g534800	82.6974	-0.375152	0.337168	0.167981	0.301141	AT2G26080	glycine decarboxylase P-protein 2	Cre12.g534800	Glycine cleavage system, P protein	LOC_Os01g51410	glycine dehydrogenase, putative, expressed
Cre03.g164000	88.7142	-0.375318	0.239698	0.0814613	0.171656			Cre03.g164000	Anaerobiosis-Related protein 1
Cre03.g203450	96.6512	-0.378017	0.226124	0.0659426	0.145478	AT5G27700	Ribosomal protein S21e	Cre03.g203450	Cytosolic 80S ribosomal protein S21	LOC_Os03g46490	40S ribosomal protein S21, putative, expressed
Cre08.g358562	74.9103	-0.379529	0.60053	0.174777	0.310237	AT5G20720	chaperonin 20	Cre08.g358562	Chaperonin 20	LOC_Os09g26730	chaperonin, putative, expressed
Cre11.g467617	105.71	-0.385215	0.337757	0.157674	0.286946	AT3G25530	glyoxylate reductase 1	Cre11.g467617	Gamma hydroxybutyrate dehydrogenase	LOC_Os02g35500	NAD binding domain of 6-phosphogluconate dehydrogenase containing protein, expressed
Cre09.g393358	123.553	-0.386145	0.283199	0.112947	0.222397	AT4G16830	Hyaluronan / mRNA binding family	Cre09.g393358	(1 of 1) K13199 - plasminogen activator inhibitor 1 RNA-binding protein (SERBP1)	LOC_Os05g45660	plasminogen activator inhibitor 1 RNA-binding protein, putative, expressed
Cre03.g193750	97.1739	-0.389116	0.244529	0.0752547	0.16109	AT1G11860	Glycine cleavage T-protein family	Cre03.g193750	Glycine cleavage system, T protein	LOC_Os04g53230	aminomethyltransferase, putative, expressed
Cre06.g280650	160.649	-0.394124	0.213764	0.0447515	0.108227	AT5G44650		Cre06.g280650	Conserved in the Green Lineage	LOC_Os01g58470	expressed protein
Cre02.g088900	111.419	-0.394655	0.224057	0.0531981	0.123938	AT3G63490	Ribosomal protein L1p/L10e family	Cre02.g088900	Chloroplast ribosomal protein L1	LOC_Os05g32220	L1P family of ribosomal proteins domain containing protein, expressed
Cre09.g417150	97.1416	-0.396177	0.25257	0.0774467	0.164803	AT4G35090	catalase 2	Cre09.g417150	Mono-functional catalase	LOC_Os03g03910	catalase domain containing protein, expressed
Cre17.g734100	106.671	-0.397631	0.235571	0.0612799	0.137721	AT3G57610	adenylosuccinate synthase	Cre17.g734100	(1 of 1) 6.3.4.4 - Adenylosuccinate synthase / Succinoadenylic kinosynthetase	LOC_Os03g49220	adenylosuccinate synthetase, chloroplast precursor, putative, expressed
Cre03.g213537	93.1999	-0.398606	0.264592	0.086047	0.178879	AT1G17880	basic transcription factor 3	Cre03.g213537	(1 of 1) K01527 - nascent polypeptide-associated complex subunit beta (EGD1, BTF3)	LOC_Os10g34180	transcription factor BTF3, putative, expressed
Cre01.g012150	107.266	-0.399343	0.247367	0.0704757	0.153288	AT4G25130	peptide met sulfoxide reductase 4	Cre01.g012150	Peptide methionine-S-sulfoxide reductase and FKBP-type peptidyl-prolyl cis-trans isomerase	LOC_Os10g41400	peptide methionine sulfoxide reductase, putative, expressed
Cre09.g386758	77.3619	-0.399727	0.258597	0.0801238	0.169377	AT3G48560	chlorsulfuron/imidazolinone resistant 1	Cre09.g386758	Acetolactate synthase, large subunit	LOC_Os02g30630	thiamine pyrophosphate enzyme, C-terminal TPP binding domain containing protein, expressed
Cre11.g468550	85.2783	-0.401428	0.410684	0.178899	0.313945	AT3G01390	vacuolar membrane ATPase 10	Cre11.g468550	Vacuolar ATP synthase subunit G	LOC_Os04g51270	vacuolar ATPase G subunit, putative, expressed
Cre02.g102250	114.869	-0.402191	0.252376	0.0728605	0.156859	AT5G35530	Ribosomal protein S3 family protein	Cre02.g102250	Cytosolic 80S ribosomal protein S3	LOC_Os03g38000	40S ribosomal protein S3-1, putative, expressed
Cre03.g194350	111.056	-0.402809	0.329466	0.134406	0.254016	AT4G27500	proton pump interactor 1	Cre03.g194350		LOC_Os08g30060	proton pump interactor, putative, expressed
Cre03.g158000	116.782	-0.404426	0.379961	0.162767	0.294233	AT3G48730	glutamate-1-semialdehyde 2,1-aminomutase 2	Cre03.g158000	Glutamate-1-semialdehyde aminotransferase	LOC_Os08g41990	aminotransferase, putative, expressed
Cre10.g420350	139.319	-0.406427	0.316731	0.121932	0.236216	AT4G28750	Photosystem I reaction centre subunit IV / PsaE protein	Cre10.g420350	Photosystem I reaction center subunit IV, 8.1 kDa	LOC_Os07g25430	photosystem I reaction center subunit IV A, chloroplast precursor, putative, expressed
Cre01.g004500	70.3235	-0.412244	0.299228	0.103802	0.208568	AT4G13430	isopropyl malate isomerase large subunit 1	Cre01.g004500	Isopropylmalate dehydratase, large subunit	LOC_Os02g03260	3-isopropylmalate dehydratase large subunit 2, putative, expressed
Cre16.g682800	125.552	-0.412659	0.240083	0.0558024	0.127531			Cre16.g682800
Cre06.g278222	118.683	-0.413047	0.257961	0.070063	0.152698	AT3G18130	receptor for activated C kinase 1C	Cre06.g278222	Receptor of activated protein kinase C	LOC_Os01g49290	WD repeat-containing protein, putative, expressed
Cre02.g076350	132.715	-0.413239	0.374682	0.15152	0.277896	AT1G20260	ATPase, V1 complex, subunit B protein	Cre02.g076350	Vacuolar ATP synthase subunit B	LOC_Os06g37180	ATP synthase, putative, expressed
Cre10.g439850	95.316	-0.424305	0.323253	0.111337	0.219851	AT3G13772	transmembrane nine 7	Cre10.g439850	(1 of 1) PTHR10766//PTHR10766:SF37 - TRANSMEMBRANE 9 SUPERFAMILY PROTEIN // ENDOMEMBRANE PROTEIN 70 FAMILY PROTEIN	LOC_Os09g38530	transmembrane 9 superfamily member, putative, expressed
Cre10.g422300	88.2983	-0.426746	0.253099	0.0577323	0.131111	AT3G26060	Thioredoxin superfamily protein	Cre10.g422300	Peroxiredoxin Q	LOC_Os06g09610	peroxiredoxin, putative, expressed
Cre03.g189800	107.52	-0.430099	0.228281	0.0380414	0.0948976	AT3G01480	cyclophilin 38	Cre03.g189800	Peptidyl-prolyl cis-trans isomerase, cyclophilin-type	LOC_Os08g29370	peptidyl-prolyl cis-trans isomerase, chloroplast precursor, putative, expressed
Cre04.g213250	68.7914	-0.431782	0.305888	0.0935746	0.192308	AT1G63770	Peptidase M1 family protein
Cre12.g513200	100.363	-0.434134	0.237394	0.0424614	0.104083	AT2G36530	Enolase	Cre12.g513200	Enolase	LOC_Os09g20820	enolase, putative, expressed
Cre12.g510050	95.3161	-0.434408	0.244199	0.0471425	0.113247	AT3G56940	dicarboxylate diiron protein, putative (Crd1)	Cre12.g510050	Copper target homolog 1, chloroplast precursor, functional variant	LOC_Os01g17170	magnesium-protoporphyrin IX monomethyl ester cyclase,chloroplast precursor, putative, expressed
Cre10.g428750	91.3657	-0.437333	0.313155	0.0944299	0.193331	AT3G11964	RNA binding;RNA binding	Cre10.g428750	(1 of 1) K14792 - rRNA biogenesis protein RRP5 (RRP5, PDCD11)	LOC_Os07g10350	S1 RNA binding domain containing protein, expressed
Cre16.g680000	101.893	-0.437552	0.286931	0.0760094	0.162063	AT5G13450	delta subunit of Mt ATP synthase	Cre16.g680000	Mitochondrial ATP synthase subunit 5, OSCP subunit	LOC_Os06g43850	ATP synthase F1, delta subunit family protein, putative, expressed
Cre13.g603700	89.5945	-0.442756	0.284035	0.0706743	0.153412	AT3G12110	actin-11	Cre13.g603700	Actin, flagellar inner arm dynein subunit	LOC_Os03g50885	actin, putative, expressed
Cre10.g456050	93.3428	-0.450022	0.389261	0.127292	0.245282	AT4G27270	Quinone reductase family protein	Cre10.g456050	AGG3 Paralog	LOC_Os01g57570	NADPH-dependent FMN reductase domain containing protein, expressed
Cre12.g509750	112.473	-0.453817	0.232168	0.0309122	0.0815028			Cre12.g509750	Mitochondrial processing peptidase alpha subunit and Complex III Core II subunit
Cre05.g247600	91.1186	-0.454158	0.404192	0.130298	0.250627	AT2G36060	MMS ZWEI homologue 3	Cre05.g247600	E2 Ubiquitin conjugating enzyme	LOC_Os09g12570	ubiquitin-conjugating enzyme, putative, expressed
Cre12.g552200	110.84	-0.455292	0.267985	0.0526315	0.123628	AT3G46970	alpha-glucan phosphorylase 2	Cre12.g552200	Starch phosphorylase	LOC_Os01g63270	alpha-glucan phosphorylast isozyme, putative, expressed
Cre01.g054850	95.0194	-0.458097	0.344082	0.0985865	0.199573			Cre01.g054850
Cre12.g514850	93.0977	-0.459166	0.302748	0.0729882	0.156859	AT2G04030	Chaperone protein htpG family protein	Cre12.g514850	Heat shock protein 90C	LOC_Os09g29840	heat shock protein, putative, expressed
Cre06.g264350	125.666	-0.460754	0.362286	0.106402	0.212608	AT1G78630	Ribosomal protein L13 family protein	Cre06.g264350	Chloroplast ribosomal protein L13	LOC_Os01g54540	ribosomal protein L13, putative, expressed
Cre06.g308500	91.2522	-0.463069	0.303458	0.0711018	0.15403	AT3G27740	carbamoyl phosphate synthetase A	Cre06.g308500	Carbamoyl phosphate synthase, small subunit	LOC_Os02g47850	class I glutamine amidotransferase, putative, expressed
Cre10.g421600	121.36	-0.467298	0.231373	0.0258941	0.071407	AT2G04842	threonyl-tRNA synthetase, putative / threonine--tRNA ligase, putative	Cre10.g421600	Threonyl-tRNA synthetase	LOC_Os02g33500	threonyl-tRNA synthetase, putative, expressed
Cre10.g458550	128.538	-0.467339	0.236525	0.0285755	0.0770326	AT2G24020	Uncharacterised BCR, YbaB family COG0718	Cre10.g458550	(1 of 1) PTHR33449//PTHR33449:SF1 - FAMILY NOT NAMED // NUCLEOID-ASSOCIATED PROTEIN YBAB	LOC_Os02g08380	CR084 protein, putative, expressed
Cre01.g052250	121.229	-0.469354	0.24076	0.0301207	0.0803963	AT1G50320	thioredoxin X	Cre01.g052250	Thioredoxin x, chloroplastic	LOC_Os04g57930	thioredoxin, putative, expressed
Cre01.g050550	129.52	-0.470861	0.766626	0.0665919	0.146611	AT5G51720	2 iron, 2 sulfur cluster binding	Cre01.g050550	(1 of 1) PF09360 - Iron-binding zinc finger CDGSH type (zf-CDGSH)	LOC_Os07g28400	CDGSH iron sulfur domain-containing protein 1, putative, expressed
Cre09.g394436	87.2116	-0.473575	0.318136	0.0737257	0.15813	AT1G15690	Inorganic H pyrophosphatase family protein	Cre09.g394436	(1 of 1) PF03030 - Inorganic H+ pyrophosphatase (H_PPase)	LOC_Os06g08080	inorganic H+ pyrophosphatase, putative, expressed
Cre16.g675650	101.672	-0.47957	0.236884	0.0248633	0.0690931	AT2G14170	aldehyde dehydrogenase 6B2	Cre16.g675650	Aldehyde dehydrogenase	LOC_Os07g09060	aldehyde dehydrogenase, putative, expressed
Cre03.g191050	106.914	-0.485463	0.278392	0.0447525	0.108227	AT5G20010	RAS-related nuclear protein-1	Cre03.g191050	Ran-like small GTPase	LOC_Os05g49890	ras-related protein, putative, expressed
Cre06.g298650	88.8518	-0.485893	0.294444	0.0535078	0.124124	AT1G54270	eif4a-2	Cre06.g298650	Eukaryotic initiation factor 4A	LOC_Os02g05330	DEAD-box ATP-dependent RNA helicase, putative, expressed
Cre01.g019850	134.149	-0.486484	0.252711	0.0306007	0.081276	AT1G07510	FTSH protease 10	Cre01.g019850	FtsH-like ATPase/metalloprotease	LOC_Os05g38400	OsFtsH8 FtsH protease, homologue of AtFtsH3/10, expressed
Cre12.g510400	146.949	-0.49345	0.204032	0.00906755	0.0302532	AT5G17170	rubredoxin family protein	Cre12.g510400	Conserved in the Plant Lineage and Diatoms	LOC_Os08g06530	rubredoxin family protein, putative, expressed
Cre02.g077300	97.3744	-0.496182	0.325747	0.0653284	0.14501	AT4G25630	fibrillarin 2	Cre02.g077300	Nucleolar protein, Component of C/D snoRNPs	LOC_Os02g57590	rRNA 2-O-methyltransferase fibrillarin 2, putative, expressed
Cre15.g641600	117.726	-0.496425	0.218252	0.0131217	0.0406434			Cre15.g641600	(1 of 1) PF09996 - Uncharacterized protein conserved in bacteria (DUF2237) (DUF2237)
Cre13.g586300	83.5707	-0.499688	0.266522	0.0330797	0.0851409			Cre13.g586300	Peptidyl-prolyl cis-trans isomerase, FKBP-type, Flagellar Associated
Cre07.g340350	100.563	-0.502371	0.246108	0.0227303	0.0646619			Cre07.g340350	Mitochondrial F1F0 ATP synthase associated protein 1
Cre03.g156600	78.6513	-0.506203	0.259813	0.0277672	0.0754791	AT3G21200	proton gradient regulation 7	Cre03.g156600	(1 of 1) PTHR13343//PTHR13343:SF14 - CREG1 PROTEIN // GENOMIC DNA, CHROMOSOME 3, P1 CLONE: MXL8	LOC_Os08g15500	expressed protein
Cre06.g251500	91.6665	-0.507899	0.346551	0.0696384	0.152079	AT5G19530	S-adenosyl-L-methionine-dependent methyltransferases superfamily protein	Cre06.g251500	Spermine synthase	LOC_Os02g14190	spermidine synthase, putative, expressed
Cre03.g206600	77.1497	-0.509807	0.339844	0.0654787	0.145046	AT3G23940	dehydratase family	Cre03.g206600	Acetohydroxyacid dehydratase	LOC_Os08g44530	dihydroxy-acid dehydratase, putative, expressed
Cre12.g483700	99.0566	-0.513356	0.231843	0.0146834	0.0444692	AT5G44785	organellar single-stranded DNA binding protein 3	Cre12.g483700	Chloroplast-targeted RNA-binding protein
Cre06.g300550	100.76	-0.516411	0.31011	0.0480904	0.115013			Cre06.g300550	(1 of 14) PF02493 - MORN repeat (MORN)
Cre14.g619133	86.6367	-0.519929	0.258868	0.0235038	0.0666866	AT5G66760	succinate dehydrogenase 1-1	Cre14.g619133	(1 of 1) K00234 - succinate dehydrogenase (ubiquinone) flavoprotein subunit (SDHA, SDH1)	LOC_Os07g04240	succinate dehydrogenase flavoprotein subunit,mitochondrial precursor, putative, expressed
Cre06.g272800	116.01	-0.53026	0.304193	0.0399901	0.0993778	AT5G20290	Ribosomal protein S8e family protein	Cre06.g272800	Cytosolic 80S ribosomal protein S8	LOC_Os04g28180	ribosomal protein, putative, expressed
Cre01.g015000	119.943	-0.530561	0.212817	0.00711363	0.0245682	AT3G57560	N-acetyl-l-glutamate kinase	Cre01.g015000	Acetylglutamate kinase	LOC_Os02g44000	amino acid kinase, putative, expressed
Cre03.g175400	104.511	-0.534095	0.242449	0.0143805	0.0437897	AT5G42740	Sugar isomerase (SIS) family protein	Cre03.g175400	Phosphoglucose isomerase	LOC_Os03g56460	glucose-6-phosphate isomerase, putative, expressed
Cre13.g562150	93.4475	-0.535855	0.238759	0.0129361	0.0402995	AT1G56050	GTP-binding protein-related	Cre13.g562150	(1 of 1) PTHR23305:SF12 - GTP-BINDING PROTEIN-RELATED	LOC_Os03g56840	GTP-binding protein, putative, expressed
Cre01.g029750	125.547	-0.542444	0.298427	0.0333592	0.0856562			Cre01.g029750	ODA5-Associated Adenylate Kinase
Cre17.g734200	106.039	-0.546865	0.232537	0.00957728	0.0316694	AT4G33680	Pyridoxal phosphate (PLP)-dependent transferases superfamily protein	Cre17.g734200	LL-diaminopimelate aminotransferase, putative	LOC_Os03g18810	aminotransferase, classes I and II, domain containing protein, expressed
Cre06.g251000	95.1429	-0.548333	0.267879	0.0201003	0.0580973			Cre06.g251000
Cre07.g328200	105.866	-0.557228	0.321954	0.0380995	0.0948976	AT5G11450	Mog1/PsbP/DUF1795-like photosystem II reaction center PsbP family protein	Cre07.g328200	PsbP-like protein of thylakoid lumen	LOC_Os01g43070	psbP-related thylakoid lumenal protein 4, chloroplast precursor, putative, expressed
Cre17.g719000	106.071	-0.561419	0.252089	0.0127175	0.0397331	AT5G11170	DEAD/DEAH box RNA helicase family protein	Cre17.g719000	Exon junction complex component, UAP56 DEAD/DEAH box helicase homolog	LOC_Os01g36890	DEAD-box ATP-dependent RNA helicase, putative, expressed
Cre10.g417700	105.048	-0.562433	0.312993	0.0329977	0.0851325	AT1G43170	ribosomal protein 1	Cre10.g417700	Cytosolic 80S ribosomal protein L3	LOC_Os12g07010	ribosomal protein L3, putative, expressed
Cre05.g242400	118.989	-0.563995	0.311527	0.0320728	0.0835438	AT2G05620	proton gradient regulation 5	Cre05.g242400	Proton-gradient related	LOC_Os08g45190	PGR5, putative, expressed
Cre06.g300700	79.0321	-0.56585	0.358764	0.0491396	0.116906			Cre06.g300700	Flavin reductase
Cre09.g416050	81.0404	-0.575525	0.321451	0.0323589	0.0840248	AT4G24830	arginosuccinate synthase family	Cre09.g416050	Argininosuccinate synthase	LOC_Os12g13320	argininosuccinate synthase, chloroplast precursor, putative, expressed
Cre12.g559250	95.4815	-0.580547	0.249415	0.00943507	0.0313825	AT3G02520	general regulatory factor 7	Cre12.g559250	14-3-3 protein	LOC_Os08g33370	14-3-3 protein, putative, expressed
Cre06.g254400	125.32	-0.586705	0.259264	0.010927	0.0356861			Cre06.g254400	Fumarate hydratase
Cre10.g425900	125.496	-0.592971	0.232601	0.00506593	0.0185636			Cre10.g425900	Light-harvesting protein 5 of photosystem I
Cre01.g029300	105.258	-0.601241	0.289213	0.0163721	0.0487555	AT2G21170	triosephosphate isomerase	Cre01.g029300	Triose phosphate isomerase	LOC_Os09g36450	triosephosphate isomerase, chloroplast precursor, putative, expressed
Cre03.g193800	62.2184	-0.602134	0.35269	0.0353194	0.0894153	AT5G56680	Class II aminoacyl-tRNA and biotin synthetases superfamily protein	Cre03.g193800	Aspartyl-tRNA synthetase	LOC_Os01g27520	tRNA synthetases class II domain containing protein, expressed
Cre02.g097900	113.183	-0.603168	0.245498	0.00636164	0.0224004	AT4G31990	aspartate aminotransferase 5	Cre02.g097900	Aspartate aminotransferase	LOC_Os02g55420	aminotransferase, classes I and II, domain containing protein, expressed
Cre04.g231222	94.0389	-0.61085	0.270303	0.0103959	0.0340546	AT2G28000	chaperonin-60alpha			LOC_Os12g17910	T-complex protein, putative, expressed
Cre13.g576400	146.177	-0.616671	0.199908	0.000939617	0.00437813	AT5G57850	D-aminoacid aminotransferase-like PLP-dependent enzymes superfamily protein	Cre13.g576400	aminotransferase related to 4-amino-4-deoxychorismate lyase	LOC_Os05g15530	aminotransferase domain containing protein, putative, expressed
Cre02.g081050	114.335	-0.621743	0.230155	0.00307057	0.0119767	AT1G65900		Cre02.g081050	Flagellar Associated Protein 24	LOC_Os03g02820	expressed protein
Cre10.g436350	91.2844	-0.624709	0.265593	0.00795728	0.0269789	AT2G21940	shikimate kinase 1	Cre10.g436350	Shikimate kinase	LOC_Os06g12150	shikimate kinase, putative, expressed
Cre12.g537450	181.024	-0.627989	0.2159	0.00161322	0.00698132			Cre12.g537450	Mitochondrial cytochrome c oxidase 12 kDa subunit
Cre16.g682725	94.2942	-0.62954	0.266314	0.00763561	0.0262869			Cre16.g682725	Glutathione S-transferase
Cre01.g048950	88.5941	-0.631417	0.251779	0.00518915	0.0189509	AT3G54470	uridine 5'-monophosphate synthase / UMP synthase (PYRE-F) (UMPS)	Cre01.g048950	Uridine 5'- monophosphate synthase	LOC_Os01g72240	uridine 5-monophosphate synthase, putative, expressed
Cre07.g356600	104.917	-0.638867	0.387082	0.0351273	0.0893472			Cre07.g356600	(1 of 1) PTHR13096 - MINA53 MYC INDUCED NUCLEAR ANTIGEN
Cre09.g415800	108.613	-0.641586	0.291754	0.0111535	0.0362069	AT4G24800	MA3 domain-containing protein	Cre09.g415800	(1 of 1) K16865 - programmed cell death protein 4 (PDCD4)	LOC_Os08g02690	MA3 domain containing protein, expressed
Cre16.g672650	97.7364	-0.645827	0.263109	0.00578826	0.0209268	AT5G19760	Mitochondrial substrate carrier family protein	Cre16.g672650	Mitochondrial substrate carrier protein	LOC_Os05g11780	mitochondrial carrier protein, putative, expressed
Cre03.g152150	105.723	-0.646209	0.233882	0.00242	0.00979784			Cre03.g152150
[truncated: 177 more rows]

## Sheet: MZ
gene	baseMean	log2FoldChange	lfcSE	pvalue	padj	Best-hit-arabi-name	Best-hit-arabi-defline	Best-hit-clamy-name	Best-hit-clamy-defline	Best-hit-rice-name	Best-hit-rice-defline
[truncated: 1,061 more rows]

## Sheet: NR
gene	baseMean	log2FoldChange	lfcSE	pvalue	padj	Best-hit-arabi-name	Best-hit-arabi-defline	Best-hit-clamy-name	Best-hit-clamy-defline	Best-hit-rice-name	Best-hit-rice-defline
[truncated: 1,102 more rows]
